# Supplementary material for: Metagenomic-based characterization of the gut virome in patients with polycystic ovary syndrome
Source: Front Microbiol. 2022 Aug 16;13:951782. doi: 10.3389/fmicb.2022.951782 (PMC9424824; doi:10.3389/fmicb.2022.951782)
Supplement: Supplementary file 1 [file Table_1.XLSX]

## Sheet: Table S1
Table S1| Alpha diversity indexes of the PCOS patients and healthy controls.
Sample ID	Group	Shannon index (vOTU)	Simpson index (vOTU)	Shannon index (family)	Simpson index (family)
SRR8849198	PCOS patient	6.3566	0.994753	0.592485	0.265144
SRR8849199	PCOS patient	6.67686	0.995814	0.656189	0.283458
SRR8849200	PCOS patient	6.51717	0.994966	0.581767	0.26637
SRR8849201	PCOS patient	6.26646	0.993872	0.538318	0.24861
SRR8849202	PCOS patient	6.71717	0.996891	0.75244	0.341355
SRR8849203	PCOS patient	6.50944	0.995658	0.632373	0.284026
SRR8849204	PCOS patient	5.75542	0.9917	0.322793	0.125352
SRR8849205	PCOS patient	6.61362	0.995997	0.807893	0.375279
SRR8849206	PCOS patient	6.10454	0.993659	0.684935	0.301748
SRR8849207	PCOS patient	6.44583	0.995385	0.58333	0.261384
SRR8849208	PCOS patient	6.70797	0.996288	0.574634	0.25813
SRR8849209	PCOS patient	5.77076	0.989683	0.473533	0.196769
SRR8849210	PCOS patient	6.67356	0.996539	0.802537	0.426971
SRR8849211	PCOS patient	6.92957	0.9973	0.805311	0.419238
SRR8849212	PCOS patient	6.7823	0.99681	0.670803	0.324854
SRR8849213	PCOS patient	6.52542	0.995086	0.634179	0.308093
SRR8849214	PCOS patient	6.68904	0.996373	0.676396	0.291927
SRR8849215	PCOS patient	6.67426	0.993186	0.937092	0.438461
SRR8849216	PCOS patient	6.42409	0.99583	0.559076	0.258209
SRR8849217	PCOS patient	6.86346	0.996208	0.849223	0.389805
SRR8849218	PCOS patient	6.82539	0.997143	0.666947	0.33799
SRR8849219	PCOS patient	6.76025	0.996732	0.700244	0.328238
SRR8849220	PCOS patient	6.5578	0.995686	0.573377	0.259846
SRR8849221	PCOS patient	6.78707	0.997082	0.724615	0.372881
SRR8849223	PCOS patient	6.78228	0.997242	0.646457	0.299466
SRR8849224	PCOS patient	6.4197	0.994886	0.610368	0.300327
SRR8849225	PCOS patient	6.24321	0.994729	0.636913	0.286339
SRR8849226	PCOS patient	6.97412	0.997633	0.786239	0.352446
SRR8849227	PCOS patient	6.59821	0.995429	0.626997	0.300369
SRR8849228	PCOS patient	6.68166	0.99508	0.668788	0.321516
SRR8849229	PCOS patient	6.67324	0.9963	0.648283	0.321072
SRR8849230	PCOS patient	6.53174	0.995813	0.533739	0.241966
SRR8849231	PCOS patient	6.07909	0.992178	0.433813	0.185058
SRR8849232	PCOS patient	7.06789	0.998009	0.818015	0.394751
SRR8849233	PCOS patient	6.69154	0.996586	0.66954	0.321845
SRR8849234	PCOS patient	6.59192	0.996094	0.747024	0.386566
SRR8849235	PCOS patient	6.70898	0.996244	0.751374	0.384675
SRR8849236	PCOS patient	6.51353	0.995948	0.767246	0.398909
SRR8849237	PCOS patient	6.34092	0.99068	0.940163	0.451925
SRR8849238	PCOS patient	6.91637	0.997596	0.71464	0.355196
SRR8849239	PCOS patient	6.22009	0.99417	0.490483	0.220468
SRR8849240	PCOS patient	6.46835	0.994511	0.573018	0.258972
SRR8849241	healthy control	5.88935	0.990251	0.46131	0.199843
SRR8849242	healthy control	6.54488	0.993725	0.816318	0.446502
SRR8849243	healthy control	6.53385	0.994673	0.628975	0.274666
SRR8849244	healthy control	6.77707	0.996424	0.675833	0.332025
SRR8849245	healthy control	6.78389	0.996938	0.773595	0.393841
SRR8849246	healthy control	6.21219	0.97799	1.18504	0.567263
SRR8849247	healthy control	7.10756	0.998056	0.637028	0.309087
SRR8849248	healthy control	6.8054	0.997192	0.67762	0.329306
SRR8849249	healthy control	6.67864	0.99441	0.798231	0.422031
SRR8849250	healthy control	6.42244	0.992136	0.595281	0.270576
SRR8849251	healthy control	6.98499	0.997303	0.789584	0.40908
SRR8849252	healthy control	6.89757	0.99733	0.73677	0.388081
SRR8849253	healthy control	6.96291	0.995906	0.877153	0.422452
SRR8849254	healthy control	5.39996	0.986273	0.459064	0.195702
SRR8849255	healthy control	6.23607	0.993481	0.681477	0.318397
SRR8849256	healthy control	6.95824	0.997641	0.638612	0.315659
SRR8849257	healthy control	6.56348	0.986542	0.606757	0.293131
SRR8849258	healthy control	6.5417	0.995492	0.721278	0.379047
SRR8849259	healthy control	6.03903	0.986343	0.710615	0.374051
SRR8849260	healthy control	6.74462	0.996765	0.718014	0.36503
SRR8849261	healthy control	6.72934	0.996968	0.755775	0.39193
SRR8849262	healthy control	6.71815	0.99632	0.798429	0.403224
SRR8849263	healthy control	6.29782	0.994114	0.814029	0.433711
SRR8849264	healthy control	4.5477	0.975477	0.192917	0.0673785
SRR8849265	healthy control	5.7926	0.989427	0.788342	0.435432
SRR8849266	healthy control	6.71986	0.995087	0.701435	0.323585
SRR8849267	healthy control	6.19866	0.993717	0.653741	0.319671
SRR8849268	healthy control	6.71009	0.995048	0.780505	0.413395
SRR8849269	healthy control	6.84809	0.996229	0.849005	0.426837
SRR8849270	healthy control	5.39757	0.971943	0.866642	0.438239
SRR8849271	healthy control	6.06993	0.990606	0.46539	0.19932
SRR8849272	healthy control	6.96451	0.997755	0.87475	0.429754
SRR8849273	healthy control	6.56068	0.995395	0.854759	0.409227
SRR8849274	healthy control	6.09473	0.992328	0.570372	0.249039
SRR8849275	healthy control	6.80501	0.996765	0.920762	0.44714
SRR8849276	healthy control	7.06805	0.998009	0.818925	0.399493
SRR8849277	healthy control	6.77674	0.997065	0.80341	0.433224
SRR8849278	healthy control	6.27057	0.995004	0.864594	0.459057
SRR8849279	healthy control	7.00024	0.99759	0.748871	0.358395
SRR8849280	healthy control	6.79496	0.996985	0.842979	0.454548
SRR8849281	PCOS patient	6.50234	0.99587	0.746177	0.332468
SRR8849282	PCOS patient	6.54738	0.995944	0.831193	0.437587
SRR8849283	PCOS patient	6.87161	0.996958	0.833403	0.425169
SRR8849284	healthy control	6.42725	0.995073	0.599385	0.291146
SRR8849285	healthy control	6.74075	0.995781	0.825782	0.391357
SRR8849286	healthy control	6.80037	0.9972	0.800021	0.385306
SRR8849287	PCOS patient	6.75429	0.996789	0.791343	0.380859
SRR8849288	PCOS patient	6.58256	0.995681	0.549231	0.247316
SRR8849289	PCOS patient	5.94861	0.991117	0.561864	0.251287
SRR8849290	PCOS patient	6.27385	0.99326	0.669425	0.293651
