# Supplementary material for: Metagenomic-based characterization of the gut virome in patients with polycystic ovary syndrome
Source: Front Microbiol. 2022 Aug 16;13:951782. doi: 10.3389/fmicb.2022.951782 (PMC9424824; doi:10.3389/fmicb.2022.951782)
Supplement: Supplementary file 2 [file Table_2.XLSX]

## Sheet: Table S2
Table S2| Detailed information of 1,089 PCOS-associated vOTUs.
vOTUs ID	Viral family	Bacterial host (family level)	Enriched in	Avg. abundance in controls (%)	Avg. abundance in PCOS (%)	Wilcoxon p-value	q-value	Fold change
v00001	unclassified	Prevotellaceae,Bacteroidaceae	PCOS	0.0156419	0.091949	5.37434e-07	7.6964e-05	5.87839
v00003	unclassified	unassigned	controls	0.000348837	8.36735e-05	0.00398195	0.0489988	4.16903
v00005	unclassified	Tannerellaceae,Bacteroidaceae	PCOS	0.0215093	0.123998	6.53246e-14	3.70657e-11	5.76485
v00015	Inoviridae	Oscillospiraceae	controls	0.000853488	0.000273469	0.00160311	0.0281324	3.12096
v00032	unclassified	Clostridiaceae	controls	0.00159302	0.0003	0.00194724	0.0313848	5.31008
v00041	unclassified	unassigned	controls	0.00259767	0.000132653	0.00348054	0.0453803	19.5825
v00042	unclassified	Prevotellaceae,Bacteroidaceae	PCOS	0.0240047	0.0619959	1.03736e-08	2.33711e-06	2.58266
v00053	unclassified	Prevotellaceae	controls	0.757137	0.191502	0.000407298	0.0112835	3.95368
v00057	unclassified	unassigned	controls	0.000581395	0.000157143	0.000153915	0.00564108	3.69979
v00058	unclassified	Prevotellaceae	controls	0.0830791	0.014002	0.00234632	0.0348987	5.93335
v00061	unclassified	Bacteroidaceae	PCOS	0.00195814	0.00705306	0.00209345	0.0324573	3.60192
v00069	unclassified	Bacteroidaceae	PCOS	0.0466628	0.228035	5.87358e-12	2.24958e-09	4.88686
v00073	unclassified	Prevotellaceae	PCOS	0.167026	0.631967	7.73787e-06	0.000595699	3.78366
v00079	unclassified	Tannerellaceae	PCOS	0.127798	0.27392	7.1898e-06	0.000567772	2.14339
v00084	unclassified	Prevotellaceae,Bacteroidaceae,Selenomonadaceae	PCOS	0.0128093	0.0297735	1.3648e-08	2.98697e-06	2.32436
v00085	unclassified	unassigned	controls	0.000560465	0.000102041	1.85546e-05	0.00119099	5.49256
v00111	unclassified	Oscillospiraceae	controls	9.30233e-05	1.02041e-05	0.00104991	0.0214069	9.11628
v00116	Microviridae	unassigned	PCOS	2.7907e-05	0.00027551	0.00018094	0.00631435	9.87245
v00145	unclassified	Bacteroidaceae	PCOS	0.00271395	0.0133571	8.50183e-05	0.00366585	4.92166
v00201	unclassified	Oscillospiraceae,Bacteroidaceae	PCOS	0.00276512	0.00626735	8.38363e-05	0.00364764	2.26658
v00234	unclassified	Prevotellaceae	PCOS	0.000511628	0.00134694	0.00175967	0.0294625	2.63265
v00244	Siphoviridae	unassigned	controls	0.00106977	6.12245e-05	0.00381977	0.0476538	17.4729
v00327	Quimbyviridae	Prevotellaceae	controls	0.0530302	0.0140306	0.00259651	0.0378063	3.77961
v00381	unclassified	unassigned	PCOS	0.00362558	0.00776327	0.000173862	0.00612312	2.14125
v00387	Myoviridae	Lachnospiraceae,Oscillospiraceae,Clostridiaceae	PCOS	0.000106977	0.000434694	0.000421838	0.011492	4.06344
v00416	unclassified	Bacteroidaceae	PCOS	0.000527907	0.00132041	4.88567e-05	0.0024067	2.50121
v00483	unclassified	Prevotellaceae,Bacteroidaceae	PCOS	0.0193419	0.0468327	8.84947e-08	1.63342e-05	2.42131
v00497	unclassified	Bacteroidaceae	PCOS	0.0148256	0.14832	6.93092e-14	3.7922e-11	10.0044
v00535	Myoviridae	Porphyromonadaceae,Oscillospiraceae,Clostridiaceae,Peptococcaceae	controls	0.0276419	0.0126306	0.00359285	0.0459863	2.18848
v00556	Siphoviridae	unassigned	controls	0.00645349	0.00266939	0.00217356	0.0331994	2.41759
v00560	unclassified	unassigned	controls	0.00233023	0.000781633	0.000919088	0.0195216	2.98124
v00565	Siphoviridae	unassigned	controls	0.00246279	0.000542857	0.000163842	0.00590162	4.53672
v00578	unclassified	Porphyromonadaceae	PCOS	0.0190791	0.0589551	5.37542e-07	7.6964e-05	3.09004
v00602	unclassified	unassigned	PCOS	0.00851628	0.0843898	7.12662e-09	1.70594e-06	9.90923
v00604	Siphoviridae	unassigned	controls	0.00917442	0.00232653	0.00116969	0.0229739	3.94339
v00610	unclassified	unassigned	PCOS	0.00324884	0.00709796	0.00335912	0.0446292	2.18477
v00612	unclassified	unassigned	controls	0.00389302	0.00115714	0.000279677	0.00867339	3.36434
v00625	unclassified	Bacteroidaceae	PCOS	0.136088	0.440224	5.65552e-06	0.000481347	3.23484
v00629	unclassified	Prevotellaceae	controls	0.0439442	0.00113878	0.00142346	0.0262423	38.589
v00630	unclassified	unassigned	controls	0.0169535	0.00322653	5.78139e-05	0.00276784	5.2544
v00636	unclassified	Bacteroidaceae	PCOS	0.179305	0.400531	1.45501e-05	0.00100863	2.2338
v00643	unclassified	Odoribacteraceae	PCOS	0.0221116	0.0659857	7.5821e-07	0.000100136	2.98421
v00649	unclassified	unassigned	controls	0.131253	0.0526551	0.00172347	0.0292723	2.4927
v00652	unclassified	unassigned	controls	0.299749	0.0755102	0.00203967	0.0320819	3.96965
v00667	unclassified	Bacteroidaceae	PCOS	0.00165814	0.0125265	0.000116705	0.00469269	7.55457
v00678	unclassified	Bacteroidaceae	PCOS	0.00190698	0.00732041	0.00122984	0.0236604	3.83875
v00688	unclassified	unassigned	PCOS	0.00247209	0.0071551	0.000624078	0.0151503	2.89435
v00699	unclassified	Oscillospiraceae	controls	0.000972093	0.000110204	0.000248247	0.00795636	8.82084
v00704	unclassified	Clostridiaceae	controls	0.000397674	2.04082e-06	0.00161737	0.0281926	194.86
v00710	unclassified	unassigned	controls	0.00203256	3.26531e-05	0.00123656	0.0236802	62.2471
v00746	unclassified	Bacteroidaceae	PCOS	0.00262558	0.0162939	0.000162785	0.00588174	6.20582
v00751	unclassified	Bacteroidaceae	PCOS	0.00156977	0.00739388	0.00175962	0.0294625	4.71017
v00757	Quimbyviridae	Bacteroidaceae,Erysipelotrichaceae	PCOS	0.00553256	0.0204837	4.20254e-12	1.69429e-09	3.70239
v00784	unclassified	unassigned	PCOS	0.000760465	0.00284082	0.0035634	0.0459863	3.73563
v00814	Siphoviridae	Ruminococcaceae	controls	0.00162093	0.000346939	0.00335425	0.0446292	4.67209
v00879	unclassified	Bacteroidaceae	PCOS	0.00198837	0.00440408	3.77183e-06	0.000348099	2.21492
v00911	unclassified	unassigned	PCOS	0.0524977	0.347157	2.53839e-15	2.07103e-12	6.61281
v00916	unclassified	unassigned	PCOS	0.00319302	0.0207041	0.00115681	0.0228141	6.48416
v00917	unclassified	Prevotellaceae,Tannerellaceae,Bacteroidaceae	PCOS	0.0159512	0.0614612	0.000207728	0.00702208	3.85309
v00923	unclassified	unassigned	controls	0.0805907	0.0323673	0.000538278	0.013744	2.48988
v00939	unclassified	unassigned	PCOS	0.000460465	0.00256327	7.96035e-13	3.58684e-10	5.56669
v00993	unclassified	unassigned	PCOS	5.11628e-05	0.00024898	0.000965651	0.0200186	4.86642
v00998	unclassified	Bacteroidaceae	PCOS	0.121437	0.335794	2.18207e-05	0.00132132	2.76516
v01004	unclassified	unassigned	PCOS	0.0129465	0.0278878	8.84141e-08	1.63342e-05	2.15407
v01005	unclassified	Prevotellaceae	controls	0.0602279	0.00885102	5.12515e-05	0.00250854	6.80463
v01008	unclassified	unassigned	PCOS	0.00606977	0.0152327	9.55482e-07	0.00011526	2.50959
v01032	Quimbyviridae	Prevotellaceae,Bacteroidaceae	PCOS	0.00734651	0.0226388	0.000866165	0.0187424	3.08157
v01041	unclassified	Bacteroidaceae	PCOS	0.00242791	0.0122265	7.87694e-05	0.00350799	5.03583
v01058	unclassified	unassigned	PCOS	0.0509233	0.146239	0.000114298	0.00462018	2.87175
v01076	unclassified	Bacteroidaceae,Selenomonadaceae,Prevotellaceae	PCOS	0.0344326	0.1264	1.32262e-06	0.000148989	3.67094
v01078	unclassified	Bacteroidaceae,Prevotellaceae	PCOS	0.0267628	0.159578	4.91068e-11	1.50463e-08	5.96266
v01079	unclassified	unassigned	PCOS	0.000611628	0.00408367	1.63436e-07	2.64041e-05	6.67673
v01080	unclassified	Bacteroidaceae,Prevotellaceae	PCOS	0.250974	0.543218	1.05383e-05	0.000772476	2.16444
v01091	unclassified	Prevotellaceae	controls	0.0238395	0.000481633	0.000852242	0.0185556	49.4973
v01095	unclassified	Prevotellaceae	controls	0.0875302	0.0175388	0.000322227	0.0096861	4.99067
v01097	unclassified	Lachnospiraceae	controls	0.133347	0.0515245	0.00406013	0.049418	2.58802
v01102	unclassified	unassigned	controls	0.00152093	0.000402041	0.000570583	0.0143066	3.78302
v01106	unclassified	Bacteroidaceae	PCOS	0.00734419	0.0267245	0.00131306	0.0248962	3.63886
v01108	unclassified	Tannerellaceae	PCOS	0.0774047	0.446904	1.41991e-07	2.36446e-05	5.77361
v01110	unclassified	Bacteroidaceae	PCOS	0.0136907	0.0429551	7.88424e-07	0.000102361	3.13754
v01117	unclassified	unassigned	controls	0.0615744	0.00984082	0.00226875	0.0341313	6.25704
v01120	unclassified	Tannerellaceae,Bacteroidaceae	PCOS	0.0569419	0.183478	0.000359038	0.0104572	3.22219
v01134	unclassified	Bacteroidaceae	PCOS	0.00107442	0.00214898	3.68069e-06	0.000345939	2.00013
v01145	Quimbyviridae	unassigned	PCOS	0.00667209	0.0218265	3.85408e-07	5.62329e-05	3.27132
v01156	unclassified	unassigned	controls	0.00476279	0.00161224	0.00273152	0.039182	2.95414
v01161	Myoviridae	Oscillospiraceae,Tannerellaceae	controls	0.0109349	0.00396939	0.000946933	0.0198454	2.7548
v01182	unclassified	Muribaculaceae	PCOS	0.00854419	0.0183633	0.000422325	0.011492	2.14921
v01262	Quimbyviridae	Bacteroidaceae	PCOS	0.000209302	0.00335918	0.00119208	0.0232839	16.0494
v01350	Quimbyviridae	unassigned	PCOS	0.000362791	0.000844898	0.000434066	0.0117408	2.32889
v01351	unclassified	Bacteroidaceae	PCOS	0.00481628	0.0145388	9.7325e-08	1.75414e-05	3.01867
v01355	unclassified	Bacteroidaceae	PCOS	0.00136279	0.00311837	0.000656557	0.0157656	2.28822
v01375	unclassified	Oscillospiraceae	controls	0.00213953	0.000632653	1.82498e-05	0.00117969	3.38185
v01391	unclassified	Ruminococcaceae	PCOS	0.0051093	0.0103939	0.00108455	0.0218048	2.0343
v01405	Microviridae	unassigned	PCOS	1.16279e-05	0.000173469	0.0026909	0.0387086	14.9184
v01409	Quimbyviridae	Bacteroidaceae	PCOS	0.0158186	0.0943878	0.000414333	0.011396	5.96688
v01450	unclassified	unassigned	controls	0.00346512	4.4898e-05	0.00250199	0.0368208	77.1776
v01460	unclassified	unassigned	PCOS	0.0187698	0.128022	2.23873e-15	2.07103e-12	6.82067
v01461	unclassified	Bacteroidaceae	PCOS	0.00661628	0.0170796	2.81167e-06	0.000272625	2.58145
v01465	unclassified	Coriobacteriaceae	controls	0.00819302	0.00182041	0.00229282	0.0343822	4.50065
v01467	unclassified	Prevotellaceae,Mycoplasmataceae	controls	0.0244791	0.000773469	0.00229364	0.0343822	31.6484
v01476	unclassified	unassigned	PCOS	0.0050814	0.0360878	3.47176e-15	2.53273e-12	7.10194
v01481	unclassified	unassigned	PCOS	0.00077907	0.00277551	0.001567	0.0278174	3.5626
v01494	Siphoviridae	unassigned	controls	0.00975814	0.00231633	0.0012685	0.0241708	4.21277
v01495	unclassified	unassigned	controls	0.00548605	0.00244694	0.00384292	0.0478646	2.242
v01508	unclassified	unassigned	controls	0.00345349	0.00097551	0.000449843	0.0120272	3.54019
v01525	unclassified	unassigned	controls	0.00278837	0.000812245	0.00170356	0.0291286	3.43292
v01527	unclassified	unassigned	controls	0.00428372	0.000406122	0.00389126	0.0482314	10.5479
v01529	Siphoviridae	unassigned	PCOS	0.00149302	0.00484082	0.00346273	0.0452637	3.24229
v01543	unclassified	Porphyromonadaceae	PCOS	0.00672093	0.0173082	1.42511e-05	0.000999661	2.57526
v01544	unclassified	unassigned	controls	0.00376977	0.000483673	6.20651e-06	0.00051676	7.79403
v01548	unclassified	Prevotellaceae	controls	0.0253233	0.00169592	0.000188342	0.00641199	14.9319
v01553	unclassified	unassigned	controls	0.0144651	0.00292245	3.32738e-05	0.00185365	4.94966
v01557	unclassified	Bacteroidaceae	PCOS	0.0163488	0.151953	3.8729e-11	1.2361e-08	9.29443
v01566	unclassified	unassigned	controls	0.00450233	6.12245e-06	0.00298669	0.0419012	735.38
v01567	unclassified	unassigned	controls	0.000851163	0.000118367	7.95782e-05	0.00353373	7.19086
v01571	unclassified	Clostridiaceae	controls	0.0422512	0.000846939	0.00038528	0.0109691	49.8869
v01645	unclassified	Coriobacteriaceae,Eggerthellaceae	controls	0.00448837	0.00183061	0.00188675	0.0307173	2.45184
v01653	unclassified	unassigned	controls	0.00490465	0.000591837	0.000143716	0.00538303	8.28717
v01657	Siphoviridae	unassigned	controls	0.0259465	0.0049102	0.00387536	0.0480769	5.2842
v01717	Myoviridae	Enterobacteriaceae	PCOS	1.62791e-05	0.000261224	0.00339571	0.0448082	16.0466
v01740	unclassified	Tannerellaceae	controls	0.110265	0.0418082	0.000582495	0.0144867	2.63741
v01742	unclassified	unassigned	controls	0.0527721	0.0215122	0.00392263	0.0485026	2.45312
v01755	unclassified	Bacteroidaceae	PCOS	0.000672093	0.00199796	0.000421568	0.011492	2.97274
v01857	unclassified	Bacteroidaceae	PCOS	0.00151163	0.00587143	0.00183554	0.0302976	3.88418
v01869	unclassified	unassigned	controls	0.000872093	0.000302041	0.00137513	0.0257228	2.88734
v01888	unclassified	unassigned	controls	0.0087907	0.000538776	0.00262916	0.0381427	16.3161
v01914	Siphoviridae	unassigned	controls	0.00315581	0.00102857	0.00336758	0.0446292	3.06815
v01967	Siphoviridae	Eubacteriaceae	controls	0.000339535	2.85714e-05	0.00198402	0.0316616	11.8837
v01979	unclassified	Clostridiaceae	controls	0.0168744	0.000622449	0.00012961	0.00504203	27.1097
v02024	unclassified	unassigned	PCOS	0.0904372	0.231282	5.44934e-06	0.000469011	2.55737
v02032	unclassified	Bacteroidaceae	controls	0.00897442	0.00268367	0.000186449	0.00639616	3.34408
v02037	unclassified	unassigned	PCOS	0.000151163	0.000744898	0.00142927	0.0262861	4.92779
v02057	unclassified	Tannerellaceae	controls	0.015307	0.00565918	0.00407153	0.0494262	2.7048
v02129	unclassified	unassigned	PCOS	0.005	0.0316204	0.000890308	0.0190763	6.32408
v02151	Siphoviridae	unassigned	controls	0.0115767	0.0034551	0.00115223	0.0228141	3.35062
v02192	unclassified	Coriobacteriaceae,Eggerthellaceae	controls	0.0146535	0.000769388	0.00308229	0.0425412	19.0456
v02209	unclassified	Bacteroidaceae	PCOS	0.0337	0.0723776	6.15167e-05	0.00283866	2.1477
v02220	unclassified	unassigned	controls	0.000755814	4.69388e-05	0.00161606	0.0281926	16.1021
v02255	unclassified	unassigned	PCOS	0.0124186	0.031849	6.6841e-05	0.00304763	2.56462
v02263	unclassified	Tannerellaceae	PCOS	0.00168372	0.00474898	0.000937746	0.0197068	2.82053
v02279	unclassified	unassigned	PCOS	0.00220698	0.00490204	3.75146e-07	5.52619e-05	2.22116
v02281	unclassified	unassigned	PCOS	0.00605116	0.0132918	0.000854027	0.0185584	2.19658
v02285	Siphoviridae	unassigned	controls	0.00670465	0.000144898	0.000581877	0.0144867	46.2715
v02287	unclassified	unassigned	controls	0.00274884	0.00100816	8.20858e-05	0.00360331	2.72658
v02288	Siphoviridae	unassigned	controls	0.0176884	0.00261633	0.000852685	0.0185556	6.76077
v02339	unclassified	unassigned	PCOS	0.0140814	0.0460898	3.71443e-05	0.00199313	3.2731
v02343	unclassified	unassigned	controls	0.0125419	0.00166327	0.000793366	0.0178577	7.54051
v02384	unclassified	Oscillospiraceae	controls	0.0843372	0.0323796	0.00118286	0.0231732	2.60464
v02464	unclassified	Christensenellaceae	controls	0.000795349	1.22449e-05	0.00206281	0.0322471	64.9535
v02475	unclassified	Bacteroidaceae	PCOS	0.0142535	0.0400041	6.71138e-07	9.09897e-05	2.80662
v02499	unclassified	unassigned	controls	0.0115837	0.00213061	0.000241103	0.00784226	5.4368
v02502	Siphoviridae	unassigned	controls	0.016893	0.0055898	9.08721e-05	0.00382462	3.02212
v02526	unclassified	unassigned	PCOS	0.0148349	0.0456898	2.2101e-07	3.49059e-05	3.07989
v02531	unclassified	Oscillospiraceae	controls	0.0322349	0.00697755	0.000177609	0.00621227	4.6198
v02534	unclassified	Oscillospiraceae	controls	0.00219302	0.000283673	2.94361e-05	0.00169535	7.7308
v02552	unclassified	Tannerellaceae	controls	0.024507	0.00613265	0.00148416	0.026908	3.99615
v02578	unclassified	Clostridiaceae	controls	0.0353558	0.00103061	0.00198985	0.0317199	34.3056
v02579	unclassified	Prevotellaceae	PCOS	0.129867	0.419251	2.60927e-05	0.00153936	3.2283
v02581	Siphoviridae	Ruminococcaceae	controls	0.00245814	0.00112857	0.00369056	0.0465242	2.1781
v02606	unclassified	unassigned	PCOS	0.00840233	0.0203531	2.5035e-05	0.00149819	2.42231
v02621	unclassified	Porphyromonadaceae	PCOS	0.0410419	0.118067	2.5194e-08	5.1463e-06	2.87675
v02625	unclassified	Selenomonadaceae,Prevotellaceae,Bacteroidaceae	PCOS	0.0652744	0.164235	8.89808e-07	0.000109065	2.51607
v02633	unclassified	Bacteroidaceae,Tannerellaceae	PCOS	0.0162419	0.0383959	0.000957709	0.019962	2.36401
v02656	unclassified	Bacteroidaceae,Prevotellaceae	PCOS	0.0507698	0.342582	2.70303e-15	2.07103e-12	6.74775
v02659	unclassified	Oscillospiraceae	controls	0.0935279	0.0343755	0.00116334	0.0228786	2.72077
v02662	unclassified	Coriobacteriaceae	controls	0.0558233	0.0174204	0.000386638	0.0109691	3.20447
v02670	unclassified	Bacteroidaceae,Prevotellaceae	PCOS	0.11333	0.248504	3.1378e-05	0.00178707	2.19274
v02673	unclassified	Bacteroidaceae	PCOS	0.0290279	0.116853	3.30249e-05	0.0018465	4.02554
v02676	unclassified	Bacteroidaceae	PCOS	0.0351721	0.0971102	6.38731e-08	1.22388e-05	2.761
v02791	unclassified	unassigned	PCOS	0.00485349	0.011351	0.000303736	0.00923261	2.33873
v02844	unclassified	Bacteroidaceae,Porphyromonadaceae	PCOS	0.000744186	0.00159184	0.00310746	0.0425817	2.13903
v02855	Siphoviridae	unassigned	controls	3.02326e-05	2.04082e-06	0.00366547	0.0464091	14.814
v02857	unclassified	unassigned	controls	0.00042093	0.000120408	0.000633917	0.0152939	3.49586
v02901	unclassified	unassigned	PCOS	0.0198558	0.0457265	5.56981e-05	0.00268385	2.30293
v02918	unclassified	Prevotellaceae	PCOS	0.0097093	0.0485796	0.00229753	0.0343896	5.00341
v02944	unclassified	unassigned	PCOS	0.00025814	0.00259388	0.00168457	0.0290627	10.0484
v02974	unclassified	unassigned	controls	0.00172326	0.000234694	0.000233023	0.00764435	7.34257
v03029	unclassified	unassigned	PCOS	0.00225349	0.0172857	1.50295e-06	0.000163299	7.67065
v03030	unclassified	Oscillospiraceae	controls	0.00384884	0.00117551	0.000411013	0.0113454	3.27418
v03031	Siphoviridae	Oscillospiraceae,Ruminococcaceae	controls	0.000174419	6.12245e-06	0.000300499	0.00918892	28.4884
v03037	unclassified	Coriobacteriaceae	controls	0.00074186	0.000173469	0.0023302	0.0347601	4.27661
v03069	unclassified	unassigned	PCOS	8.37209e-05	0.00065102	0.00170511	0.0291286	7.77608
v03203	unclassified	unassigned	controls	0.00686977	0.00115102	7.47816e-06	0.000584517	5.96841
v03210	unclassified	Bacteroidaceae	PCOS	0.0092	0.0347633	2.54872e-05	0.00151932	3.77862
v03213	unclassified	unassigned	controls	0.0099093	0.00399184	0.00152303	0.0274039	2.48239
v03217	unclassified	unassigned	controls	0.519416	0.121441	0.000695836	0.016325	4.27711
v03227	unclassified	unassigned	PCOS	0.190191	1.20081	1.49684e-20	2.86645e-17	6.31372
v03232	unclassified	Oscillospiraceae	controls	0.0312744	0.011149	0.000691499	0.0162768	2.80514
v03238	unclassified	Prevotellaceae	PCOS	0.0478558	0.175012	7.05836e-06	0.000566147	3.65707
v03241	unclassified	Ruminococcaceae,Oscillospiraceae	controls	0.0502047	0.0203	0.00255254	0.0373781	2.47314
v03245	unclassified	unassigned	PCOS	0.00684419	0.0143224	0.00359711	0.0459863	2.09264
v03253	unclassified	Prevotellaceae,Selenomonadaceae	controls	0.00635349	0.000553061	0.000212265	0.00713135	11.4879
v03254	unclassified	unassigned	controls	0.00885814	0.00303878	0.000699274	0.0163657	2.91504
v03256	unclassified	Prevotellaceae	controls	0.673467	0.180853	0.000172819	0.00610042	3.72384
v03263	unclassified	unassigned	controls	0.180477	0.0705286	0.00107094	0.0216448	2.55892
v03268	unclassified	unassigned	PCOS	0.0127698	0.0413469	2.32583e-06	0.000232887	3.23788
v03285	unclassified	unassigned	controls	0.0289209	0.0114755	0.000587227	0.0145593	2.52023
v03287	unclassified	unassigned	PCOS	5.81395e-05	0.000287755	0.00359218	0.0459863	4.94939
v03298	unclassified	unassigned	controls	0.380316	0.0767429	0.000475158	0.0125076	4.95572
v03299	unclassified	Odoribacteraceae,Bacteroidaceae	PCOS	0.102419	0.342978	1.33074e-05	0.000943837	3.34878
v03301	unclassified	Prevotellaceae	controls	0.161653	0.0224898	0.000901163	0.0192014	7.18786
v03305	unclassified	Bacteroidaceae,Selenomonadaceae,Prevotellaceae	PCOS	0.081493	0.182022	2.46507e-08	5.1463e-06	2.2336
v03307	unclassified	unassigned	controls	0.000734884	0.000116327	1.00634e-06	0.000120447	6.31742
v03310	unclassified	Bacteroidaceae	PCOS	0.027393	0.0850286	1.61195e-07	2.64041e-05	3.10402
v03317	unclassified	Oscillospiraceae	controls	0.0111116	0.00278367	0.000250595	0.00798152	3.99171
v03323	unclassified	Bacteroidaceae	PCOS	0.0284279	0.0787388	1.29697e-06	0.000147182	2.76977
v03327	unclassified	unassigned	PCOS	0.00706279	0.015851	7.17814e-06	0.000567772	2.2443
v03328	unclassified	Bacteroidaceae	PCOS	0.0182419	0.0803918	3.74134e-10	9.88229e-08	4.407
v03334	unclassified	Prevotellaceae	controls	0.0850837	0.0211429	0.000340171	0.010139	4.02423
v03335	unclassified	unassigned	controls	0.00834884	0.00225714	0.000622264	0.0151503	3.69885
v03342	unclassified	Bacteroidaceae,Tannerellaceae	PCOS	0.00793256	0.0306429	3.41775e-07	5.13333e-05	3.86292
v03350	unclassified	unassigned	controls	0.0310442	0.00551224	0.00403994	0.0493163	5.63186
v03351	unclassified	unassigned	controls	0.019293	0.00248367	0.00378686	0.0474364	7.76794
v03356	Myoviridae	unassigned	controls	0.0100465	0.00171633	0.000112216	0.00456924	5.8535
v03403	unclassified	Bacteroidaceae	PCOS	0.00142791	0.00800816	1.36581e-07	2.33294e-05	5.60832
v03467	Siphoviridae	Coriobacteriaceae	controls	0.00103023	0.000310204	0.00398026	0.0489988	3.32114
v03508	unclassified	Bacteroidaceae	PCOS	0.0026814	0.00932857	0.00120581	0.0233836	3.479
v03542	unclassified	Bacteroidaceae,Clostridiaceae	PCOS	0.00269535	0.0145306	0.00303369	0.0422894	5.391
v03550	unclassified	unassigned	PCOS	0.0128349	0.0489	6.89907e-05	0.00311781	3.80993
v03572	unclassified	Bacteroidaceae	PCOS	0.00433488	0.0186163	0.00123959	0.0237085	4.29454
v03595	unclassified	Bacteroidaceae	PCOS	0.061407	0.195514	7.72663e-12	2.69027e-09	3.18391
v03625	unclassified	Bacteroidaceae,Odoribacteraceae	controls	0.0167419	0.00650408	0.00173912	0.0294274	2.57405
v03629	unclassified	Coriobacteriaceae	controls	0.00332791	0.000385714	0.000144624	0.00538303	8.62791
v03632	unclassified	unassigned	controls	0.0491395	0.0140469	0.00213261	0.0328688	3.49824
v03638	unclassified	Coriobacteriaceae	controls	0.00496977	0.000355102	0.00410764	0.0496286	13.9953
v03650	unclassified	Bacteroidaceae	PCOS	0.0025907	0.0064898	0.00117769	0.0231015	2.50504
v03655	unclassified	Ruminococcaceae	controls	0.0014907	0.000579592	0.00206991	0.0322923	2.57198
v03660	unclassified	unassigned	controls	0.00134884	0.0002	0.000517855	0.0133372	6.74419
v03664	unclassified	Coriobacteriaceae	controls	0.00469302	0.0013898	0.00209393	0.0324573	3.37677
v03703	unclassified	unassigned	controls	7.90698e-05	2.04082e-06	0.00343536	0.0450211	38.7442
v03744	unclassified	Bacteroidaceae	PCOS	0.0035186	0.00849592	2.88121e-07	4.37032e-05	2.41457
v03781	unclassified	Bacteroidaceae,Clostridiaceae,Acholeplasmataceae	PCOS	0.00274186	0.00710204	0.000471173	0.0124455	2.59023
v03790	unclassified	Prevotellaceae	controls	0.000793023	1.02041e-05	0.000809268	0.0180729	77.7163
v03794	unclassified	unassigned	PCOS	0.00413256	0.0103388	1.8836e-05	0.00119472	2.50179
v03799	unclassified	Muribaculaceae	PCOS	0.00871163	0.0293082	8.03388e-09	1.837e-06	3.36426
v03841	unclassified	unassigned	controls	0.19727	0.0726959	0.000663051	0.0158569	2.71363
v03844	unclassified	unassigned	controls	0.00500233	0.00205918	0.00265132	0.0382998	2.42928
v03876	Siphoviridae	unassigned	controls	0.000297674	3.87755e-05	5.57092e-05	0.00268385	7.67687
v03882	unclassified	unassigned	controls	0.000502326	0.000112245	0.000531933	0.0136275	4.47526
v03912	unclassified	Bacteroidaceae	PCOS	0.0147907	0.0335694	3.72085e-05	0.00199313	2.26963
v03917	Gratiaviridae	unassigned	PCOS	0.000348837	0.00212653	1.00337e-12	4.39191e-10	6.09605
v03933	unclassified	unassigned	controls	0.0179349	0.000128571	0.00121423	0.0234578	139.494
v03935	Siphoviridae	Oscillospiraceae	controls	0.00447209	0.00158776	0.00285334	0.0403721	2.81661
v03948	Siphoviridae	Lachnospiraceae	controls	0.00589535	0.00231633	0.000193648	0.00657801	2.54513
v03955	unclassified	Bacteroidaceae	PCOS	0.00306512	0.00741224	0.000146231	0.00541923	2.41826
v03965	unclassified	Oscillospiraceae	controls	0.00585116	0.00250204	0.00138108	0.0257398	2.33856
v03985	unclassified	unassigned	PCOS	0.0087814	0.0537163	1.83795e-14	1.27988e-11	6.11706
v04001	Quimbyviridae	unassigned	PCOS	0.00643953	0.0176755	0.0020099	0.0318755	2.74484
v04012	unclassified	unassigned	controls	0.0392907	0.0141327	0.00107036	0.0216448	2.78014
v04013	unclassified	Clostridiaceae	controls	0.0140209	0.000695918	0.000310814	0.00942905	20.1474
v04019	unclassified	Prevotellaceae	controls	0.365144	0.0948714	0.00381137	0.0475877	3.84883
v04026	unclassified	Prevotellaceae	controls	0.072793	0.00182449	0.000154659	0.00564136	39.8977
v04029	unclassified	unassigned	controls	0.0231233	0.00409592	0.00185484	0.0304533	5.64544
v04030	unclassified	Prevotellaceae	controls	0.0190558	0.00289388	0.000699708	0.0163657	6.58487
v04050	unclassified	Bacteroidaceae	PCOS	0.0171279	0.0396204	0.000136133	0.00517507	2.31321
v04053	unclassified	Bacteroidaceae	PCOS	0.00512791	0.0104449	4.0391e-05	0.00208946	2.03687
v04062	unclassified	unassigned	PCOS	0.144558	0.841192	8.29723e-19	1.27114e-15	5.81906
v04063	unclassified	Tannerellaceae,Bacteroidaceae	PCOS	0.0068907	0.0171347	3.03643e-06	0.000292567	2.48664
v04066	unclassified	Bacteroidaceae	PCOS	0.188284	0.430357	3.59712e-05	0.00196114	2.28568
v04111	Siphoviridae	Clostridiaceae	controls	0.000302326	3.46939e-05	0.000786931	0.0178414	8.71409
v04121	unclassified	Oscillospiraceae	controls	0.000893023	8.77551e-05	0.00149806	0.027096	10.1763
v04139	unclassified	unassigned	controls	0.0269535	0.00753469	0.0018202	0.0301465	3.57725
v04150	unclassified	unassigned	controls	0.0134279	0.00530408	0.0027634	0.039455	2.53162
v04160	unclassified	Oscillospiraceae	controls	0.00743023	0.00278571	0.000762105	0.0174521	2.66726
v04165	unclassified	unassigned	PCOS	0.0362512	0.0797592	4.79389e-05	0.00236911	2.20018
v04188	unclassified	unassigned	controls	0.000839535	6.12245e-06	0.00134541	0.0252903	137.124
v04205	unclassified	Bacteroidaceae	PCOS	0.00126279	0.00489388	0.00106711	0.0216448	3.87545
v04212	unclassified	Clostridiaceae	controls	0.00669302	0.00104898	0.000387487	0.0109728	6.38051
v04218	Siphoviridae	Oscillospiraceae	controls	0.000383721	3.46939e-05	0.00123227	0.0236604	11.0602
v04249	Siphoviridae	Ruminococcaceae	controls	0.000123256	1.22449e-05	0.00204813	0.0321819	10.0659
v04289	unclassified	Bacteroidaceae	PCOS	0.000183721	0.000861224	1.03568e-05	0.000762815	4.68768
v04308	unclassified	unassigned	controls	0.070386	0.00121429	0.00412056	0.0496701	57.965
v04337	unclassified	unassigned	PCOS	0.000802326	0.00173265	0.00218659	0.0331998	2.15954
v04355	unclassified	unassigned	controls	0.0504698	0.0201061	0.00164416	0.0286234	2.51017
v04357	Myoviridae	unassigned	controls	0.000667442	0.000220408	0.00250844	0.0368803	3.02821
v04368	unclassified	Bacteroidaceae	PCOS	0.0506512	0.342424	5.42564e-21	1.18744e-17	6.76045
v04369	unclassified	Prevotellaceae	controls	0.456456	0.116182	0.000131874	0.00508896	3.92881
v04373	unclassified	Prevotellaceae	controls	0.0046814	0.000208163	9.98932e-05	0.00412497	22.4891
v04375	unclassified	Prevotellaceae,Bacteroidaceae	PCOS	0.00846047	0.0306898	3.36666e-09	8.18687e-07	3.62744
v04378	unclassified	unassigned	controls	0.0260907	0.00789184	0.00141103	0.0260927	3.30604
v04389	unclassified	Bacteroidaceae	PCOS	0.033486	0.0739878	6.67604e-06	0.000546936	2.20951
v04396	unclassified	Bacteroidaceae	PCOS	0.503505	1.09987	1.02582e-05	0.000762815	2.18443
v04401	unclassified	unassigned	controls	0.028107	0.00387347	0.00216179	0.0330524	7.25628
v04428	unclassified	unassigned	controls	0.00298605	0.000455102	0.00342075	0.0450211	6.56127
v04445	unclassified	Bacteroidaceae	PCOS	0.00253023	0.00542653	0.000117442	0.00469939	2.14468
v04463	unclassified	Bacteroidaceae	PCOS	0.00120233	0.00485714	0.000544812	0.0138187	4.03979
v04485	unclassified	unassigned	PCOS	0.000788372	0.0039449	0.000543507	0.0138085	5.00385
v04527	Myoviridae	unassigned	controls	0.00885581	0.00107755	0.00145136	0.0265648	8.21846
v04546	unclassified	unassigned	PCOS	0.0110116	0.0268714	9.36239e-05	0.00392964	2.44028
v04547	unclassified	unassigned	controls	0.00477209	3.46939e-05	0.000711148	0.0165826	137.549
v04561	Quimbyviridae	Bacteroidaceae	PCOS	0.0125465	0.0754	5.96897e-06	0.000502443	6.00964
v04586	unclassified	Bacteroidaceae	PCOS	0.00433023	0.00940204	0.00350194	0.0455431	2.17126
v04615	Siphoviridae	Oxalobacteraceae,Ruminococcaceae,Rhodospirillaceae	controls	0.00117442	0.000434694	0.0001261	0.00495844	2.70171
v04627	unclassified	Bacteroidaceae,Prevotellaceae	PCOS	0.0113326	0.0519306	0.00123398	0.0236604	4.58243
v04672	unclassified	unassigned	PCOS	0.0163558	0.0451429	1.89502e-05	0.00119472	2.76005
v04720	unclassified	Prevotellaceae	controls	0.0605116	0.00694082	0.000129877	0.00504203	8.71823
v04721	unclassified	Bacteroidaceae,Prevotellaceae,Selenomonadaceae	PCOS	0.0489581	0.177467	5.9542e-05	0.00279917	3.62488
v04723	unclassified	Prevotellaceae	controls	0.0602233	0.0139653	2.21572e-05	0.00133641	4.31235
v04730	unclassified	Prevotellaceae	controls	0.131123	0.02	3.99542e-05	0.00208197	6.55616
v04733	unclassified	unassigned	controls	0.0405628	0.00896327	0.000965127	0.0200186	4.52545
v04806	unclassified	unassigned	controls	0.0016814	2.04082e-06	0.00158077	0.0279517	823.884
v04832	unclassified	unassigned	PCOS	0.00228837	0.00597143	8.05707e-07	0.000103726	2.60947
v04846	unclassified	unassigned	PCOS	0.0021907	0.0346673	2.50145e-08	5.1463e-06	15.8248
v04870	Quimbyviridae	Prevotellaceae,Mycoplasmataceae	controls	0.00346977	6.12245e-06	0.000353657	0.0103793	566.729
v04883	Siphoviridae	unassigned	controls	0.0139907	0.00458367	0.00365419	0.046313	3.05229
v04902	unclassified	unassigned	controls	0.0018814	0.000528571	0.000517922	0.0133372	3.5594
v04906	unclassified	Oscillospiraceae,Coriobacteriaceae	controls	0.0104349	0.00433469	0.00148896	0.0269632	2.40729
v04933	unclassified	Odoribacteraceae	PCOS	0.0621721	0.125459	2.46457e-06	0.000243595	2.01793
v04934	unclassified	Prevotellaceae,Bacteroidaceae	PCOS	0.0160302	0.0710449	6.84814e-07	9.20294e-05	4.43193
v04941	unclassified	Bacteroidaceae,Prevotellaceae	PCOS	0.0542186	0.438057	1.60371e-23	2.45689e-19	8.07946
v04942	unclassified	Prevotellaceae	controls	0.42887	0.106557	0.000821036	0.0181554	4.02479
v04949	Myoviridae	unassigned	controls	0.000913953	5.5102e-05	0.000670297	0.0159704	16.5866
v04952	unclassified	Oscillospiraceae,Prevotellaceae,Bacteroidaceae	PCOS	0.00737674	0.0542714	5.56503e-05	0.00268385	7.3571
v04975	unclassified	Muribaculaceae	controls	0.00742093	0.00166122	0.00139026	0.0258794	4.46714
v04982	unclassified	unassigned	controls	0.00117674	0.000204082	0.000244037	0.0079041	5.76605
v04986	unclassified	Prevotellaceae,Bacteroidaceae	PCOS	0.0166581	0.0582306	0.00242521	0.0359673	3.49563
v04988	unclassified	unassigned	controls	0.00174186	7.7551e-05	0.00146373	0.0266957	22.4608
v05088	unclassified	unassigned	PCOS	0.000293023	0.00302449	4.21784e-05	0.00214675	10.3217
v05097	Quimbyviridae	Erysipelotrichaceae,Bacteroidaceae	PCOS	0.00601163	0.0198306	2.28151e-12	9.70908e-10	3.29871
v05110	unclassified	unassigned	PCOS	0.0116744	0.0315531	0.000154414	0.00564136	2.70275
v05177	unclassified	Clostridiaceae	controls	0.0590977	0.0196143	0.00113382	0.0225441	3.01299
v05182	unclassified	unassigned	PCOS	0.00572791	0.0527041	1.16871e-06	0.000133617	9.20128
v05187	unclassified	unassigned	controls	0.259363	0.0167776	0.000208095	0.00702208	15.4589
v05192	unclassified	unassigned	PCOS	0.00505116	0.0103469	2.67894e-05	0.00157246	2.04843
v05200	unclassified	Prevotellaceae	controls	0.0340093	0.00127347	0.000109402	0.00446942	26.706
v05201	unclassified	Prevotellaceae	controls	0.081586	0.0211531	0.000133564	0.00511869	3.85694
v05214	unclassified	unassigned	controls	0.00419767	0.000671429	0.000796887	0.0179007	6.25186
v05217	unclassified	unassigned	PCOS	0.00223256	0.00595306	1.8168e-05	0.00117938	2.66648
v05227	unclassified	Prevotellaceae,Bacteroidaceae,Tannerellaceae	PCOS	0.017207	0.0831714	7.32746e-09	1.72703e-06	4.83359
v05251	Quimbyviridae	Prevotellaceae	controls	0.0134047	0.00223878	0.00312069	0.0426729	5.98749
v05252	Quimbyviridae	Prevotellaceae,Mycoplasmataceae	controls	0.0040093	0.000342857	0.00301549	0.0421446	11.6938
v05278	unclassified	unassigned	controls	0.0514953	0.00618163	0.00176292	0.0294846	8.33038
v05286	unclassified	Bacteroidaceae	PCOS	0.000813953	0.00233061	0.00205538	0.0322297	2.86332
v05330	unclassified	unassigned	PCOS	0.00372791	0.0150388	0.00109991	0.022078	4.03411
v05345	unclassified	Catabacteriaceae	controls	0.000555814	0.000108163	0.000563519	0.0141526	5.13866
v05346	unclassified	Bacteroidaceae	PCOS	0.0477209	0.0970673	4.05072e-05	0.00208946	2.03406
v05350	unclassified	Peptostreptococcaceae	PCOS	0.0138	0.113959	1.034e-05	0.000762815	8.25791
v05365	unclassified	Bacteroidaceae	PCOS	0.000653488	0.0024898	0.00167759	0.0289748	3.81001
v05395	unclassified	Lachnospiraceae,Eubacteriaceae	controls	0.00122558	1.83673e-05	0.00186613	0.0304533	66.7261
v05416	unclassified	Bacteroidaceae	PCOS	0.00206047	0.0113939	1.88578e-05	0.00119472	5.52976
v05432	unclassified	Bacteroidaceae,Prevotellaceae,Tannerellaceae	PCOS	0.00606279	0.0215388	0.000168918	0.00599284	3.55262
v05449	unclassified	unassigned	controls	0.00161395	0.00044898	2.61249e-05	0.00153936	3.59471
v05457	Siphoviridae	Clostridiaceae	controls	0.00374186	6.32653e-05	0.00103957	0.0212632	59.1455
v05459	unclassified	unassigned	PCOS	6.04651e-05	0.000257143	0.00384627	0.0478675	4.25275
v05508	Siphoviridae	unassigned	controls	0.00505814	3.26531e-05	0.00393289	0.048512	154.906
v05514	unclassified	unassigned	controls	0.596914	0.126514	0.00181921	0.0301465	4.71815
v05518	unclassified	Prevotellaceae	controls	0.0231884	0.00200816	0.00205342	0.0322297	11.5471
v05519	unclassified	Bacteroidaceae	PCOS	0.18467	1.80554	2.09599e-22	1.07035e-18	9.77714
v05520	unclassified	Bacteroidaceae	PCOS	0.0458907	0.145686	0.00016449	0.00590162	3.17462
v05522	unclassified	Rhodospirillaceae,Bacteroidaceae	controls	0.00285814	0.000589796	0.000554406	0.0140033	4.84598
v05523	unclassified	unassigned	controls	0.00413256	0.00055102	0.000766028	0.0175158	7.49983
v05535	unclassified	Bacteroidaceae	PCOS	0.0384047	0.0862306	1.70611e-05	0.00112662	2.24532
v05537	unclassified	unassigned	PCOS	0.106563	0.383504	3.14953e-05	0.00178707	3.59886
v05542	unclassified	Bacteroidaceae	PCOS	0.00664186	0.0411592	4.18283e-11	1.30778e-08	6.19694
v05551	unclassified	unassigned	controls	0.00200698	0.000144898	0.00296327	0.041625	13.851
v05552	Podoviridae_crAss-like	unassigned	controls	0.0352326	0.000436735	0.00174854	0.0294357	80.6727
v05558	unclassified	Bacteroidaceae	PCOS	0.011986	0.0257755	2.72368e-07	4.21482e-05	2.15046
v05569	unclassified	Bacteroidaceae	PCOS	0.0910953	0.338265	0.000231442	0.00762513	3.71331
v05570	unclassified	unassigned	controls	0.036186	0.0100735	0.00181643	0.0301465	3.59221
v05580	unclassified	Bacteroidaceae	PCOS	0.513481	2.94584	5.42564e-21	1.18744e-17	5.737
v05587	unclassified	Prevotellaceae	controls	1.47349	0.394963	0.000138314	0.00519357	3.7307
v05594	unclassified	unassigned	controls	0.144677	0.0512592	0.000318471	0.00960428	2.82246
v05601	unclassified	Bacteroidaceae	PCOS	0.00500233	0.0219367	0.000408497	0.0112963	4.38531
v05622	unclassified	Prevotellaceae	controls	0.555381	0.102614	0.000278591	0.00866104	5.41232
v05666	unclassified	unassigned	controls	0.0356256	0.0080102	0.00207678	0.0323337	4.44752
v05711	unclassified	unassigned	controls	0.00236512	0	8.68308e-05	0.00371578	Inf
v05722	unclassified	Clostridiaceae	controls	0.00589302	0.000820408	0.00349178	0.0454496	7.18304
v05731	unclassified	unassigned	controls	0.000762791	1.63265e-05	0.00190986	0.0310276	46.7209
v05735	unclassified	Prevotellaceae,Rikenellaceae	PCOS	0.109633	0.272412	0.00279529	0.0397621	2.48478
v05820	unclassified	unassigned	controls	0.0307419	0.0129388	0.00342251	0.0450211	2.37595
v05832	unclassified	Bacteroidaceae	PCOS	0.000648837	0.00409184	0.00411892	0.0496701	6.30642
v05862	unclassified	Bacteroidaceae,Prevotellaceae,Tannerellaceae	PCOS	0.00597907	0.0219122	0.000166342	0.00594022	3.66483
v05876	unclassified	unassigned	PCOS	0.00213256	0.00619184	1.37218e-07	2.33294e-05	2.90348
v05898	unclassified	Bacteroidaceae,Eubacteriaceae	controls	0.00129767	6.12245e-06	0.000869521	0.0187885	211.953
v05915	unclassified	unassigned	controls	0.241223	0.0955449	0.00335272	0.0446292	2.52471
v05921	unclassified	Bacteroidaceae,Prevotellaceae	PCOS	0.00690465	0.0448204	1.15018e-06	0.000132487	6.49134
v05924	unclassified	unassigned	PCOS	0.0343047	0.118451	6.80123e-06	0.00055134	3.45291
v05939	unclassified	Clostridiaceae,Ruminococcaceae	controls	0.231412	0.0411531	0.00165965	0.0287298	5.62319
v05971	unclassified	unassigned	PCOS	0.00175116	0.00619184	6.11481e-05	0.00283018	3.53584
v06012	unclassified	Bacteroidaceae,Tannerellaceae	PCOS	0.000632558	0.00461837	6.79413e-05	0.00308041	7.3011
v06046	unclassified	unassigned	PCOS	0.000681395	0.012449	0.00120281	0.023355	18.2698
v06070	unclassified	Ruminococcaceae	controls	0.0117977	0.00229388	0.00208981	0.0324573	5.14311
v06077	unclassified	unassigned	controls	0.00276977	0.000102041	0.000345473	0.0102175	27.1437
v06079	unclassified	unassigned	controls	0.00822558	0.00369592	0.000115164	0.00464292	2.22559
v06088	unclassified	unassigned	controls	0.0284233	0.0111041	0.000404155	0.0112168	2.55971
v06126	unclassified	Ruminococcaceae	controls	0.0388372	0.0191102	0.00402153	0.0493163	2.03228
v06165	unclassified	Oscillospiraceae	controls	0.0086907	0.000779592	3.20276e-05	0.0017973	11.1478
v06168	unclassified	unassigned	controls	0.0158116	0.00112857	6.08466e-05	0.00282476	14.0103
v06229	unclassified	Bacteroidaceae	PCOS	0.00852558	0.0766286	1.91198e-06	0.000199262	8.98808
v06242	unclassified	unassigned	PCOS	0.000406977	0.00334898	0.002596	0.0378063	8.22892
v06326	unclassified	Bacteroidaceae	PCOS	0.00524651	0.0121082	0.00232827	0.0347601	2.30785
v06327	unclassified	unassigned	controls	0.00476977	0.000912245	0.00014441	0.00538303	5.2286
v06328	unclassified	Bacteroidaceae,Barnesiellaceae	PCOS	0.0686767	0.179535	8.24684e-07	0.000104415	2.6142
v06331	unclassified	unassigned	controls	0.209542	0.0828388	0.00082126	0.0181554	2.52951
v06333	unclassified	Prevotellaceae	controls	0.0168628	0.00413878	8.65166e-05	0.0037127	4.07434
v06334	unclassified	Oscillospiraceae	controls	0.0103442	0.00233878	4.12062e-05	0.00211839	4.42291
v06343	unclassified	unassigned	controls	0.00152093	0.00022449	0.000202477	0.00686272	6.77505
v06346	unclassified	Bacteroidaceae	PCOS	0.0845605	0.280824	1.01998e-10	3.00503e-08	3.32099
v06351	unclassified	Prevotellaceae,Bacteroidaceae	PCOS	0.0157744	0.0630857	7.84949e-09	1.82203e-06	3.99924
v06353	unclassified	Bacteroidaceae,Tannerellaceae	PCOS	0.15497	0.312684	2.12104e-07	3.38483e-05	2.01771
v06354	unclassified	Tannerellaceae	PCOS	0.0445628	0.0923592	3.34436e-06	0.000316269	2.07256
v06355	unclassified	Prevotellaceae	PCOS	0.0038	0.00901837	4.94911e-06	0.000437141	2.37325
v06358	Quimbyviridae	unassigned	PCOS	0.00800698	0.0298163	5.43983e-06	0.000469011	3.72379
v06360	unclassified	Bacteroidaceae	PCOS	0.0496814	0.174716	6.08898e-06	0.000509744	3.51674
v06362	unclassified	Bacteroidaceae	PCOS	0.0549116	0.187906	1.06428e-06	0.000124463	3.42197
v06375	Siphoviridae	unassigned	controls	0.000790698	0.000281633	0.00333428	0.0445346	2.80755
v06377	unclassified	unassigned	controls	0.00469767	0.00112857	0.000171569	0.00607028	4.1625
v06381	unclassified	unassigned	PCOS	0.00165581	0.00366939	4.24778e-05	0.00215432	2.21606
v06392	unclassified	unassigned	PCOS	0.000630233	0.00178367	1.93744e-05	0.00121646	2.83018
v06396	unclassified	unassigned	controls	0.00695814	0.00140408	5.3045e-06	0.000464371	4.95565
v06439	unclassified	unassigned	PCOS	0.00151395	0.00351224	0.000233905	0.0076569	2.31992
v06449	unclassified	Prevotellaceae,Tannerellaceae,Bacteroidaceae	PCOS	0.00528372	0.0161776	0.000146447	0.00541923	3.06177
v06461	unclassified	Bacteroidaceae	PCOS	0.0102628	0.0359408	1.32758e-05	0.000943837	3.50205
v06474	Myoviridae	unassigned	controls	0.0391186	0.00786122	0.00011393	0.00461749	4.97615
v06481	unclassified	unassigned	PCOS	2.55814e-05	0.000597959	0.0025162	0.0369235	23.3748
v06513	unclassified	Oscillospiraceae	controls	0.00035814	8.57143e-05	0.00213781	0.0329159	4.17829
v06523	unclassified	Bacteroidaceae	PCOS	0.0244209	0.125937	6.03941e-12	2.25668e-09	5.15692
v06531	unclassified	unassigned	controls	0.00101163	0.000291837	0.00101496	0.0207876	3.46642
v06538	unclassified	Prevotellaceae	controls	0.680893	0.150937	6.7962e-05	0.00308041	4.51112
v06539	unclassified	unassigned	controls	0.0283535	0.0126449	0.00332877	0.0445346	2.24229
v06541	unclassified	Bacteroidaceae	PCOS	0.00197442	0.0145163	2.1693e-10	5.93458e-08	7.3522
v06544	unclassified	Prevotellaceae	PCOS	0.0233558	0.0821408	9.79761e-06	0.000739406	3.51693
v06559	unclassified	unassigned	PCOS	0.000527907	0.00158776	0.0016695	0.0288676	3.00764
v06643	unclassified	unassigned	controls	0.00506047	0.0012	0.00202439	0.0320059	4.21705
v06656	unclassified	unassigned	controls	0.00134186	0.000420408	0.00134123	0.0252533	3.1918
v06666	unclassified	unassigned	controls	0.000344186	0.000102041	0.00168859	0.0290992	3.37302
v06671	unclassified	Bacteroidaceae	PCOS	0.0306628	0.0619469	0.000149654	0.00549809	2.02026
v06673	unclassified	Barnesiellaceae,Prevotellaceae,Muribaculaceae,Bacteroidaceae	PCOS	0.00888605	0.0391898	0.00144606	0.0264996	4.41026
v06675	unclassified	unassigned	controls	0.0111023	0.00264082	4.64251e-05	0.00230172	4.20413
v06685	unclassified	unassigned	controls	0.00803953	0.00153469	5.84954e-05	0.00277445	5.23853
v06686	unclassified	unassigned	controls	0.0849605	0.0379592	0.00402718	0.0493163	2.23821
v06687	unclassified	Prevotellaceae	controls	0.274033	0.0750041	0.000134696	0.005146	3.65357
v06692	unclassified	Bacteroidaceae	PCOS	0.00996977	0.0492082	6.42224e-06	0.000529536	4.93574
v06696	unclassified	unassigned	controls	0.0823488	0.0194347	7.24271e-05	0.00325085	4.23721
v06716	unclassified	unassigned	controls	0.0122581	0.00320204	0.000137929	0.00519357	3.82823
v06776	Microviridae	Bacteroidaceae	PCOS	0.000648837	0.00286735	2.71274e-05	0.00158623	4.41921
v06795	Siphoviridae	Oscillospiraceae	controls	0.00197907	9.79592e-05	1.3661e-06	0.000152764	20.203
v06804	unclassified	Prevotellaceae,Tannerellaceae,Bacteroidaceae	PCOS	0.0193651	0.0472673	0.00199388	0.0317199	2.44085
v06818	Podoviridae_crAss-like	Bacteroidaceae	PCOS	0.00540465	0.0351367	0.00186126	0.0304533	6.5012
v06819	Siphoviridae	Clostridiaceae	controls	0.000925581	3.26531e-05	0.00194711	0.0313848	28.3459
v06833	Siphoviridae	Oscillospiraceae	controls	0.000490698	8.16327e-06	0.00301876	0.0421446	60.1105
v06835	Siphoviridae	Bacillaceae	controls	0.0173116	0.00864286	0.0021845	0.0331998	2.003
v06857	unclassified	Bacteroidaceae,Prevotellaceae,Tannerellaceae	PCOS	0.0412186	0.0927633	7.18688e-06	0.000567772	2.25052
v06874	Quimbyviridae	Prevotellaceae,Mycoplasmataceae	controls	0.0028907	2.04082e-06	0.000770012	0.0175544	1416.44
v06880	unclassified	Clostridiaceae	controls	0.0441	0.00165102	0.000609653	0.0149199	26.7108
v06889	Myoviridae	Oscillospiraceae	controls	0.0139744	0.00303673	0.00021051	0.00708795	4.60179
v06893	Siphoviridae	Ruminococcaceae	controls	0.00449767	0.000234694	0.000417002	0.011408	19.164
v06896	unclassified	Prevotellaceae	PCOS	0.00291395	0.00954898	0.000300131	0.00918892	3.27698
v06953	Siphoviridae	Ruminococcaceae	controls	0.000783721	0.000314286	0.000174578	0.00613426	2.49366
v06956	Quimbyviridae	Bacteroidaceae,Erysipelotrichaceae	PCOS	0.00627907	0.0376918	8.26799e-14	4.36778e-11	6.00277
v06982	unclassified	Bacteroidaceae,Prevotellaceae,Tannerellaceae	PCOS	0.00783721	0.0236469	3.77731e-05	0.00201593	3.01727
v07011	unclassified	Oscillospiraceae	controls	0.00146512	0.000114286	4.26082e-05	0.00215432	12.8198
v07019	Myoviridae	unassigned	controls	0.00269302	0.00106122	0.000444808	0.0119134	2.53766
v07040	unclassified	Bacteroidaceae,Tannerellaceae	PCOS	0.00204186	0.00812857	0.00186058	0.0304533	3.98096
v07052	Siphoviridae	unassigned	controls	0.00184884	0.000406122	0.00034437	0.0102046	4.55241
v07055	Siphoviridae	unassigned	controls	6.74419e-05	0	1.77601e-05	0.00116312	Inf
v07057	unclassified	unassigned	controls	0.00067907	0.000110204	0.0010557	0.0214785	6.16193
v07076	unclassified	Eggerthellaceae,Coriobacteriaceae	controls	0.00429535	0.000846939	0.00136943	0.0256474	5.07162
v07095	unclassified	Bacteroidaceae,Clostridiaceae	PCOS	0.0350953	0.217631	2.65013e-14	1.69167e-11	6.20112
v07111	Microviridae	unassigned	controls	0.00116279	0.000189796	0.000778588	0.0176973	6.12653
v07112	Siphoviridae	unassigned	controls	0.0041814	0.000771429	0.000870911	0.018792	5.42033
v07139	unclassified	Bacteroidaceae	PCOS	0.017214	0.0408571	2.17682e-05	0.00132132	2.37349
v07141	unclassified	Prevotellaceae,Coriobacteriaceae	controls	0.4392	0.215896	0.00310453	0.0425796	2.03431
v07145	unclassified	Bacteroidaceae	PCOS	0.0998442	1.07031	2.90173e-16	4.04132e-13	10.7198
v07161	unclassified	Bacteroidaceae	PCOS	0.0196047	0.039349	2.15265e-06	0.000219857	2.00712
v07168	unclassified	unassigned	controls	0.00134884	0.000210204	4.64006e-06	0.000415706	6.4168
v07170	unclassified	Prevotellaceae	controls	0.200247	0.0281245	2.57452e-05	0.00152875	7.12001
v07171	unclassified	Bacteroidaceae,Barnesiellaceae	PCOS	0.0532837	0.201959	3.74547e-06	0.000348099	3.79026
v07172	unclassified	unassigned	PCOS	0.0292837	0.159167	1.88769e-11	6.28681e-09	5.43535
v07188	unclassified	Sutterellaceae	PCOS	0.000430233	0.00128367	0.00263194	0.0381469	2.98367
v07197	unclassified	unassigned	PCOS	0.000567442	0.00275714	0.00115707	0.0228141	4.8589
v07206	unclassified	unassigned	controls	0.00166047	0.00044898	0.00312247	0.0426729	3.69831
v07215	unclassified	Prevotellaceae	controls	0.0129953	0.00313673	0.00110102	0.022078	4.14295
v07240	Myoviridae	Clostridiaceae	controls	0.00865349	0.000918367	3.45835e-05	0.001899	9.42269
v07256	Quimbyviridae	Prevotellaceae,Mycoplasmataceae	controls	0.00734419	0.000106122	0.00196044	0.0315482	69.2048
v07258	unclassified	unassigned	controls	0.0131698	0.00199592	0.000122209	0.00483782	6.59835
v07285	unclassified	Bacteroidaceae	PCOS	0.00656744	0.0164286	3.83539e-05	0.00203315	2.50152
v07290	Quimbyviridae	unassigned	controls	0.0213442	0.0048898	0.000498263	0.0129599	4.36505
v07292	Microviridae	unassigned	controls	0.000232558	1.02041e-05	0.000457312	0.0121632	22.7907
v07312	unclassified	Bacteroidaceae,Rikenellaceae,Clostridiaceae	PCOS	0.0082	0.063898	2.08947e-09	5.16302e-07	7.79243
v07317	unclassified	Bacteroidaceae,Prevotellaceae	PCOS	0.0395837	0.108876	2.46364e-05	0.00148012	2.75051
v07336	unclassified	Ruminococcaceae	PCOS	0.00266744	0.00884898	0.000322449	0.0096861	3.3174
v07341	Siphoviridae	unassigned	controls	0.000923256	0.000114286	0.00147731	0.0268794	8.07849
v07342	unclassified	unassigned	controls	0.00396744	0.000238776	0.000137283	0.00519303	16.6158
v07381	unclassified	unassigned	controls	0.000448837	7.34694e-05	0.00115791	0.0228141	6.10917
v07384	unclassified	Ruminococcaceae	controls	0.000232558	6.12245e-06	0.00123384	0.0236604	37.9845
v07406	unclassified	unassigned	controls	0.0005	1.63265e-05	0.00403609	0.0493163	30.625
v07422	Siphoviridae	unassigned	controls	0.0096	0.00130204	0.0017332	0.0294048	7.37304
v07436	unclassified	Prevotellaceae,Bacteroidaceae,Tannerellaceae	PCOS	0.00562558	0.0181306	0.000416294	0.011408	3.22289
v07444	unclassified	unassigned	PCOS	0.0068814	0.0217143	6.42909e-06	0.000529536	3.15551
v07451	unclassified	Prevotellaceae	controls	0.0338837	0.00664286	0.00141683	0.0261516	5.10078
v07453	unclassified	Prevotellaceae	controls	0.00128372	0.000122449	0.00107924	0.021751	10.4837
v07456	unclassified	Bacteroidaceae,Prevotellaceae	PCOS	0.168698	0.735757	9.76568e-14	4.98701e-11	4.36139
v07485	Siphoviridae	Lachnospiraceae	controls	0.0025186	0.00122653	0.00237659	0.0353146	2.05344
v07499	unclassified	Bacteroidaceae	PCOS	0.000288372	0.00136735	0.00146356	0.0266957	4.74161
v07527	unclassified	unassigned	controls	0.00813256	0.00104286	7.98284e-05	0.0035346	7.79834
v07548	unclassified	unassigned	controls	0.0004	0	0.00360506	0.0459863	Inf
v07571	unclassified	Bacteroidaceae	PCOS	0.00364884	0.00978367	1.63733e-07	2.64041e-05	2.68131
v07612	Siphoviridae	unassigned	controls	0.0049186	0.00137755	0.00183094	0.0302915	3.57054
v07637	unclassified	Prevotellaceae,Coriobacteriaceae	controls	0.146853	0.0335898	8.03026e-05	0.00354535	4.37197
v07639	unclassified	unassigned	controls	0.267256	0.0672286	8.24415e-05	0.00360858	3.97533
v07659	unclassified	Oscillospiraceae	controls	0.00308372	0.000718367	0.00224782	0.0338943	4.29268
v07665	Podoviridae_crAss-like	Mycoplasmataceae	controls	0.00102326	0.000397959	0.00050451	0.013078	2.57126
v07673	unclassified	unassigned	controls	0.00517209	0.00142245	0.00369278	0.0465242	3.63605
v07710	Siphoviridae	Oscillospiraceae	controls	0.00128372	0.0003	0.000758159	0.0173877	4.27907
v07753	unclassified	unassigned	controls	0.000183721	0	0.00174575	0.0294274	Inf
v07819	unclassified	Prevotellaceae,Rikenellaceae	PCOS	0.00967907	0.0532612	9.10745e-06	0.00069416	5.50272
v07869	unclassified	Ruminococcaceae,Lachnospiraceae	controls	0.000948837	0.000230612	0.00192602	0.031257	4.11443
v07885	unclassified	unassigned	controls	0.00206977	0	0.00174605	0.0294274	Inf
v07966	unclassified	Oscillospiraceae	controls	0.00189535	0.000859184	0.00160072	0.0281227	2.20599
v07968	unclassified	Bacteroidaceae,Prevotellaceae,Tannerellaceae	PCOS	0.0068814	0.0316408	3.34029e-06	0.000316269	4.59802
v08008	Siphoviridae	unassigned	controls	0.000446512	2.44898e-05	0.0012119	0.0234578	18.2326
v08042	unclassified	unassigned	controls	0.00293256	0.000938776	0.000363411	0.0105444	3.12381
v08239	unclassified	Clostridiaceae	controls	0.00629535	0.000565306	0.00330646	0.0443563	11.1362
v08247	Siphoviridae	Oscillospiraceae	controls	0.000283721	0	0.000397633	0.0111321	Inf
v08425	Siphoviridae	Ruminococcaceae,Lachnospiraceae	controls	0.000739535	0.000171429	0.000571774	0.014313	4.31395
v08506	unclassified	unassigned	controls	0.000469767	2.2449e-05	0.00317118	0.0431504	20.926
v08516	unclassified	Prevotellaceae	controls	0.00343256	0.000979592	0.000363329	0.0105444	3.50407
v08520	unclassified	Lachnospiraceae,Bacteroidaceae,Eubacteriaceae	controls	0.000806977	6.12245e-06	0.000587333	0.0145593	131.806
v08573	Quimbyviridae	unassigned	controls	0.0649465	0.00586327	2.1308e-05	0.001311	11.0769
v08577	unclassified	unassigned	controls	0.000748837	1.02041e-05	0.00368484	0.0465006	73.386
v08599	unclassified	Enterobacteriaceae	controls	0.0220674	0.000602041	0.000990348	0.0203927	36.6544
v08627	unclassified	unassigned	controls	0.000427907	0.000163265	0.00104306	0.0213063	2.62093
v08642	Quimbyviridae	Erysipelotrichaceae	PCOS	0.00116279	0.011302	1.29503e-10	3.67405e-08	9.71976
v08645	unclassified	Tannerellaceae	PCOS	0.0237907	0.0766408	0.0011959	0.0232839	3.22146
v08646	unclassified	unassigned	PCOS	0.000467442	0.00200408	0.000923288	0.019537	4.28734
v08683	Quimbyviridae	Bacteroidaceae,Selenomonadaceae,Prevotellaceae	PCOS	0.0654256	0.144155	3.98217e-05	0.00208197	2.20334
v08725	unclassified	unassigned	PCOS	0.0054814	0.0207061	4.54166e-05	0.00227964	3.77753
v08813	unclassified	unassigned	controls	0.00704186	0.000442857	8.75007e-05	0.00373401	15.901
v08867	unclassified	Ruminococcaceae,Lachnospiraceae	controls	0.00226279	0.000491837	0.000302913	0.0092259	4.60069
v08874	Quimbyviridae	Prevotellaceae	controls	0.0362	0.000528571	0.000441606	0.0118483	68.4865
v08896	unclassified	Tannerellaceae	PCOS	0.020093	0.157951	2.43621e-10	6.54785e-08	7.86099
v08920	Quimbyviridae	Bacteroidaceae	PCOS	0.000386047	0.00385714	0.00175039	0.0294357	9.99139
v08957	unclassified	Ruminococcaceae,Lachnospiraceae	controls	0.0002	3.87755e-05	0.00115542	0.0228141	5.15789
v08962	unclassified	unassigned	controls	0.00335814	0.00138163	0.00200398	0.0318144	2.43056
v09025	Siphoviridae	Oscillospiraceae	controls	0.000323256	2.2449e-05	0.00143875	0.0264288	14.3996
v09046	unclassified	Rhodospirillaceae	controls	0.000327907	1.22449e-05	0.00296045	0.041625	26.7791
v09048	unclassified	unassigned	controls	0.00309302	0.000691837	0.00227529	0.034174	4.47074
v09066	unclassified	unassigned	controls	0.00114186	1.22449e-05	9.65387e-05	0.00401895	93.2519
v09125	unclassified	Bacteroidaceae	PCOS	0.011986	0.0599653	0.00169586	0.0291263	5.00293
v09167	Siphoviridae	unassigned	controls	0.000462791	6.73469e-05	0.00118695	0.0232237	6.87174
v09177	unclassified	Bacteroidaceae	PCOS	0.00288605	0.0104163	0.00354209	0.0458317	3.6092
v09181	unclassified	Oscillospiraceae,Bacteroidaceae	PCOS	0.0518558	0.10882	0.00172298	0.0292723	2.09852
v09235	unclassified	unassigned	PCOS	0.00403256	0.015602	1.86552e-06	0.000195751	3.86902
v09258	Quimbyviridae	unassigned	PCOS	0.00455814	0.00953469	1.61227e-05	0.00108811	2.0918
v09270	Quimbyviridae	unassigned	controls	0.0145302	0.00034898	0.00347399	0.0453335	41.6363
v09295	unclassified	unassigned	controls	0.000613953	7.14286e-05	8.45581e-05	0.00365941	8.59535
v09447	unclassified	unassigned	controls	0.0017186	0.000222449	0.00079895	0.0179079	7.72584
v09475	unclassified	unassigned	controls	0.00214186	0.000932653	0.00404726	0.049354	2.29652
v09543	unclassified	Bacteroidaceae	PCOS	0.00127209	0.00343265	3.64075e-05	0.00197298	2.69843
v09545	unclassified	unassigned	PCOS	0.000148837	0.000736735	0.001705	0.0291286	4.94994
v09567	unclassified	Prevotellaceae	controls	0.00753256	0.000636735	0.00244376	0.0361375	11.83
v09607	Quimbyviridae	Bacteroidaceae	PCOS	0.000327907	0.00123265	0.00194584	0.0313848	3.75915
v09631	unclassified	Bacteroidaceae	PCOS	0.0026	0.0156449	0.000379469	0.010846	6.01727
v09639	unclassified	unassigned	controls	0.00135814	0.000432653	0.00404948	0.049354	3.1391
v09780	unclassified	Ruminococcaceae	PCOS	0.000467442	0.0585612	0.00330362	0.0443563	125.28
v09792	unclassified	Prevotellaceae	controls	0.0310279	0.000761224	0.00273517	0.039182	40.7605
v09848	Siphoviridae	unassigned	controls	0.00635116	0.00236327	0.00360299	0.0459863	2.68745
v09912	unclassified	unassigned	controls	0.00055814	0.000159184	0.000247748	0.00795636	3.50626
v09914	unclassified	unassigned	controls	0.00110465	1.02041e-05	0.00214499	0.0329636	108.256
v09924	unclassified	unassigned	controls	0.000372093	2.04082e-06	0.00351444	0.0455895	182.326
v09961	unclassified	unassigned	controls	0.00127907	0	0.000186739	0.00639616	Inf
v09974	unclassified	unassigned	controls	0.000527907	0.000120408	0.00289465	0.0409097	4.38431
v09980	Siphoviridae	unassigned	controls	0.000525581	0.000142857	0.00387565	0.0480769	3.67907
v10002	unclassified	Bacteroidaceae,Prevotellaceae,Tannerellaceae	PCOS	0.0756	0.218035	0.000844937	0.0184657	2.88406
v10030	unclassified	unassigned	controls	0.00322558	0.00106122	0.00221013	0.0334938	3.03949
v10032	unclassified	Ruminococcaceae	controls	0.000186047	5.91837e-05	0.000392615	0.0110771	3.14354
v10098	unclassified	Prevotellaceae	controls	0.000355814	2.2449e-05	0.000456288	0.0121571	15.8499
v10141	Microviridae	unassigned	PCOS	2.55814e-05	0.000465306	0.000244025	0.0079041	18.1892
v10195	unclassified	Ruminococcaceae	controls	0.000388372	1.02041e-05	0.00190448	0.030973	38.0605
v10223	Myoviridae	Clostridiaceae	controls	0.00787907	0.000569388	0.00342707	0.0450211	13.8378
v10224	unclassified	Bacteroidaceae,Prevotellaceae	PCOS	0.00513256	0.0103776	0.00122974	0.0236604	2.02191
v10232	Siphoviridae	Oscillospiraceae	controls	0.000325581	0	0.00360445	0.0459863	Inf
v10349	unclassified	unassigned	PCOS	3.02326e-05	0.00042449	0.00153627	0.0275916	14.0408
v10372	Siphoviridae	unassigned	controls	0.000286047	3.06122e-05	0.00025539	0.00806716	9.34419
v10376	unclassified	Bacteroidaceae	PCOS	0.0727907	0.203208	3.91606e-05	0.00206165	2.79168
v10473	unclassified	Budviciaceae	controls	0.000576744	0.000118367	0.00124302	0.0237444	4.87249
v10474	Siphoviridae	unassigned	controls	0.000318605	0	0.00360445	0.0459863	Inf
v10488	unclassified	unassigned	PCOS	0.000323256	0.00104082	1.41809e-06	0.000156296	3.21979
v10680	unclassified	Oscillospiraceae,Prevotellaceae,Bacteroidaceae	PCOS	0.00357442	0.0163939	0.000225294	0.00748699	4.58645
v10703	unclassified	Tannerellaceae	PCOS	0.00363953	0.0145857	0.000127672	0.0050024	4.00758
v10731	unclassified	Ruminococcaceae	controls	0.0038093	0.000820408	0.00110915	0.022212	4.64318
v10739	unclassified	unassigned	controls	0.000360465	9.38776e-05	0.000952515	0.0199351	3.83974
v10765	unclassified	unassigned	controls	0.0129442	0.00186327	0.00156015	0.0278043	6.94704
v10767	unclassified	Bacteroidaceae,Prevotellaceae,Tannerellaceae	PCOS	0.00510698	0.0140122	0.00380805	0.0475851	2.74375
v10793	unclassified	unassigned	controls	0.00188605	0.000363265	0.000675086	0.0160595	5.19193
v10888	unclassified	unassigned	PCOS	0.011086	0.0400551	0.000880364	0.0189415	3.61311
v10922	unclassified	unassigned	controls	0.000137209	0	0.00360506	0.0459863	Inf
v10932	unclassified	Lachnospiraceae	controls	0.000304651	5.5102e-05	0.00217906	0.0331998	5.52885
v10935	Siphoviridae	Oscillospiraceae	controls	0.000125581	0	0.000397422	0.0111321	Inf
v10980	unclassified	Coriobacteriaceae	controls	0.00826512	0.00210204	0.000339519	0.010139	3.93195
v11009	unclassified	unassigned	controls	0.00180465	0.00054898	0.000922982	0.019537	3.28728
v11019	unclassified	unassigned	controls	0.0016	0.000463265	0.000389327	0.0110046	3.45374
v11035	unclassified	Bacteroidaceae	PCOS	0.0057186	0.0150592	4.62982e-06	0.000415706	2.63337
v11046	unclassified	unassigned	controls	0.0160512	9.59184e-05	0.00277068	0.0395221	167.342
v11061	unclassified	Bacteroidaceae	PCOS	0.0104	0.0475776	0.000246016	0.00793467	4.57476
v11103	unclassified	Bacteroidaceae	PCOS	0.00402558	0.0173796	0.000440334	0.0118349	4.31729
v11190	unclassified	Bacteroidaceae	PCOS	0.00353256	0.00893673	2.64925e-07	4.14148e-05	2.52982
v11246	unclassified	unassigned	controls	0.00017907	6.12245e-06	0.00200059	0.0317937	29.2481
v11312	unclassified	Ruminococcaceae,Oscillospiraceae	controls	0.000797674	0.000128571	0.00194549	0.0313848	6.20413
v11361	unclassified	unassigned	PCOS	0.00126744	0.00502653	0.00339136	0.0447894	3.96589
v11382	unclassified	Ruminococcaceae	controls	0.00182791	0.00022449	0.00407971	0.0494472	8.14249
v11391	unclassified	unassigned	controls	0.000448837	3.46939e-05	0.0031715	0.0431504	12.9371
v11410	unclassified	unassigned	controls	0.00150698	0.000326531	4.94349e-05	0.00242738	4.61512
v11480	unclassified	Bacteroidaceae	PCOS	0.00366279	0.00751224	0.000165869	0.00593717	2.05096
v11481	unclassified	Oscillospiraceae,Prevotellaceae,Bacteroidaceae	PCOS	0.0244116	0.0602612	0.000249833	0.00797384	2.46855
v11524	unclassified	unassigned	controls	0.000446512	9.18367e-05	0.0001009	0.00415534	4.86202
v11568	unclassified	unassigned	controls	0.000290698	8.16327e-06	0.00277859	0.0395981	35.6105
v11594	unclassified	Tannerellaceae,Enterobacteriaceae	PCOS	0.00361395	0.0406122	2.64059e-06	0.000259319	11.2376
v11620	unclassified	unassigned	controls	0.00283953	3.26531e-05	8.94686e-05	0.00379398	86.9608
v11625	unclassified	Coriobacteriaceae	controls	0.000683721	8.16327e-05	0.00309861	0.0425796	8.37558
v11639	unclassified	unassigned	controls	0.00293023	0.00101224	0.000829018	0.0183005	2.89479
v11645	unclassified	Coriobacteriaceae	controls	0.00234186	0.000671429	0.00320569	0.0434997	3.48788
v11646	unclassified	Prevotellaceae,Bacteroidaceae	PCOS	0.00626279	0.0267143	1.01492e-05	0.000758464	4.26556
v11649	unclassified	unassigned	PCOS	0.00490465	0.0128102	1.99496e-05	0.00124468	2.61185
v11679	Quimbyviridae	Prevotellaceae	controls	0.00119535	1.22449e-05	0.00336316	0.0446292	97.6202
v11711	unclassified	Prevotellaceae	controls	0.0867814	0.0352388	0.00181171	0.0301465	2.46267
v11716	unclassified	unassigned	PCOS	0.00017907	0.00136122	2.02274e-05	0.00124953	7.60164
v11724	Siphoviridae	unassigned	controls	0.000602326	0.000167347	0.00135048	0.0253547	3.59926
v11786	Quimbyviridae	unassigned	PCOS	0.000272093	0.00166327	0.00379205	0.0474484	6.11286
v11792	unclassified	unassigned	controls	0.000748837	0	0.00360261	0.0459863	Inf
v11846	unclassified	unassigned	controls	0.00173256	2.04082e-06	0.000734548	0.0169989	848.953
v11876	unclassified	unassigned	controls	0.00015814	0	0.000187008	0.00639616	Inf
v11942	unclassified	Coriobacteriaceae	controls	0.000155814	1.42857e-05	4.4131e-05	0.00222397	10.907
v11948	unclassified	Prevotellaceae	controls	0.0404674	0.00886531	0.00071396	0.0165977	4.5647
v11951	unclassified	unassigned	PCOS	0.0054093	0.0323816	2.20206e-14	1.46676e-11	5.98629
v11977	unclassified	Ruminococcaceae,Lachnospiraceae	controls	0.000437209	9.18367e-05	0.00201725	0.0319589	4.76072
v11992	Quimbyviridae	unassigned	PCOS	0.00114419	0.0106347	0.00409301	0.0495556	9.29455
v12047	Siphoviridae	Oscillospiraceae,Ruminococcaceae	controls	0.000155814	2.04082e-06	0.000769907	0.0175544	76.3488
v12095	unclassified	Clostridiaceae	controls	0.000488372	7.14286e-05	8.99672e-05	0.00379696	6.83721
v12097	unclassified	Catabacteriaceae	controls	0.000525581	4.69388e-05	0.00113603	0.0225441	11.1972
v12103	Siphoviridae	Erysipelotrichaceae	controls	0.000797674	4.69388e-05	0.000857111	0.0185728	16.9939
v12111	unclassified	Oscillospiraceae,Prevotellaceae,Bacteroidaceae	PCOS	0.00124884	0.0102143	0.00310109	0.0425796	8.17904
v12197	unclassified	Prevotellaceae	PCOS	0.0052093	0.0149857	0.00251175	0.0368936	2.87672
v12301	unclassified	unassigned	controls	0.00220233	0.000661224	0.000959908	0.0199807	3.33068
v12327	unclassified	Prevotellaceae,Bacteroidaceae	PCOS	0.0063814	0.0407204	3.76797e-11	1.2282e-08	6.38111
v12335	Quimbyviridae	Bacteroidaceae,Barnesiellaceae	PCOS	0.010214	0.0274	0.00154571	0.0276941	2.6826
v12353	unclassified	unassigned	PCOS	0.0086907	0.0337551	5.57867e-10	1.42442e-07	3.88405
v12360	Quimbyviridae	Bacteroidaceae	PCOS	0.0101395	0.0283714	1.37636e-05	0.000971697	2.7981
v12377	unclassified	Bacteroidaceae	PCOS	0.00027907	0.0012	0.000133647	0.00511869	4.3
v12424	unclassified	Prevotellaceae	controls	0.0243233	0.00301429	0.000519757	0.0133602	8.06933
v12457	unclassified	Ruminococcaceae	controls	0.00192791	0.000334694	0.00365008	0.046313	5.76021
v12459	unclassified	unassigned	PCOS	0.00105581	0.00518571	0.00365379	0.046313	4.91158
v12494	unclassified	Oscillospiraceae	controls	0.000155814	2.04082e-06	0.00161758	0.0281926	76.3488
v12558	Quimbyviridae	Bacteroidaceae	PCOS	0.00723721	0.0317469	0.000691565	0.0162768	4.38663
v12559	unclassified	unassigned	PCOS	0.000665116	0.00219184	0.00121354	0.0234578	3.29542
v12639	unclassified	unassigned	PCOS	0.000193023	0.000879592	0.000386536	0.0109691	4.55692
v12669	Myoviridae	Porphyromonadaceae,Clostridiaceae,Peptococcaceae	controls	0.0078186	0.00377143	0.00160619	0.0281449	2.07311
v12683	Siphoviridae	unassigned	controls	0.00017907	2.2449e-05	0.00155112	0.027696	7.97674
v12701	unclassified	unassigned	controls	0.000430233	0.000106122	0.000117754	0.00469939	4.05411
v12713	unclassified	Oscillospiraceae	controls	0.000302326	2.04082e-06	0.00343536	0.0450211	148.14
v12722	unclassified	Ruminococcaceae	controls	0.000104651	0	3.93774e-05	0.00206596	Inf
v12739	unclassified	Oscillospiraceae	controls	0.000576744	0.000106122	0.000599578	0.014744	5.4347
v12799	unclassified	unassigned	controls	0.00883721	0.00203673	0.00370121	0.0465538	4.33891
v12882	unclassified	Tannerellaceae	controls	0.0014	0.000336735	0.00041571	0.011408	4.15758
v12891	unclassified	unassigned	PCOS	0.00445814	0.0153224	0.0021154	0.0327353	3.43696
v12918	unclassified	Bacteroidaceae	PCOS	0.0159698	0.0438388	1.57805e-06	0.000169061	2.74511
v12933	unclassified	Ruminococcaceae,Lachnospiraceae	controls	0.000644186	0.000108163	0.000757107	0.0173877	5.95568
v12947	unclassified	unassigned	controls	0.00787907	0.00121633	0.000645066	0.0155384	6.47776
v12959	unclassified	Ruminococcaceae	controls	0.000334884	8.16327e-06	0.000686524	0.0162308	41.0233
v12994	unclassified	Bacteroidaceae	PCOS	0.0133535	0.1023	3.80682e-14	2.2431e-11	7.66092
v13052	unclassified	Ruminococcaceae,Lachnospiraceae	controls	0.00192093	0.000236735	0.00133745	0.0252337	8.11427
v13054	unclassified	Oscillospiraceae	controls	0.000413953	1.22449e-05	0.0014035	0.0260057	33.8062
v13140	unclassified	Coriobacteriaceae	controls	0.00110233	0.000397959	0.00137857	0.0257244	2.76995
v13238	unclassified	Ruminococcaceae	controls	0.000127907	0	0.000837579	0.0183604	Inf
v13307	unclassified	unassigned	PCOS	0.00126279	0.0111347	0.00145775	0.0266501	8.81753
v13325	unclassified	unassigned	controls	0.000969767	0.000246939	0.000246862	0.00794523	3.92716
v13351	Siphoviridae	unassigned	controls	0.00132791	0.000257143	0.00325086	0.0439115	5.16408
v13396	unclassified	unassigned	controls	0.000686047	0.000165306	0.000219884	0.00735507	4.15016
v13426	unclassified	unassigned	PCOS	0.0169767	0.0395939	2.18143e-05	0.00132132	2.33224
v13458	Quimbyviridae	unassigned	PCOS	0.00681628	0.0177388	6.05019e-05	0.00281858	2.60241
v13461	unclassified	Oscillospiraceae	controls	0.00404651	0.00178163	0.000399704	0.0111336	2.27124
v13464	unclassified	Bacteroidaceae	PCOS	0.00137209	0.00284694	5.4811e-05	0.00266573	2.07489
v13491	unclassified	unassigned	controls	0.00366279	0.000785714	0.000223571	0.00744587	4.66173
v13561	Quimbyviridae	Enterobacteriaceae	PCOS	0.000432558	0.00114286	0.00363919	0.046306	2.64209
v13616	unclassified	Oscillospiraceae,Bacteroidaceae	PCOS	0.0051907	0.0172551	1.58588e-05	0.00107632	3.32424
v13655	unclassified	Bacteroidaceae	PCOS	0.0198837	0.0770265	6.80178e-06	0.00055134	3.87385
v13759	unclassified	Catabacteriaceae	controls	0.00233721	0.000669388	8.90232e-05	0.00378843	3.49156
v13830	unclassified	Prevotellaceae	controls	0.0165256	0.00339388	0.00333267	0.0445346	4.86923
v13860	Quimbyviridae	Bacteroidaceae,Tannerellaceae	PCOS	0.0116465	0.0355408	0.000905906	0.0192757	3.05163
v13915	unclassified	unassigned	PCOS	0.00084186	0.00397347	3.51415e-05	0.00192274	4.71987
v13954	unclassified	Ruminococcaceae	controls	0.00178372	0.000261224	0.00309793	0.0425796	6.82831
v14007	unclassified	unassigned	controls	0.0007	1.42857e-05	0.00146973	0.0267731	49
v14009	unclassified	unassigned	controls	0.000413953	0	0.000398056	0.0111321	Inf
v14034	unclassified	Ruminococcaceae,Lachnospiraceae,Rhodospirillaceae	controls	0.000209302	7.55102e-05	0.00209326	0.0324573	2.77184
v14074	unclassified	unassigned	PCOS	0.00330698	0.00696122	7.70874e-07	0.000100938	2.10501
v14117	unclassified	unassigned	PCOS	0.00037907	0.00134694	0.00013	0.00504203	3.55327
v14659	unclassified	Bacteroidaceae	PCOS	0.000239535	0.000973469	7.54791e-06	0.000586974	4.064
v14728	unclassified	Prevotellaceae	controls	0.00113023	0.000204082	0.00221033	0.0334938	5.53814
v14729	unclassified	Ruminococcaceae,Tannerellaceae	controls	0.00034186	7.34694e-05	0.00307192	0.0424949	4.6531
v14731	unclassified	Oscillospiraceae	controls	0.000197674	0	0.00174455	0.0294274	Inf
v14902	unclassified	unassigned	controls	6.51163e-05	0	0.000836265	0.0183604	Inf
v15242	unclassified	unassigned	controls	0.00176279	0.000116327	0.00188331	0.030694	15.1538
v15257	unclassified	unassigned	controls	0.000897674	0.000285714	0.00343436	0.0450211	3.14186
v15288	unclassified	unassigned	controls	0.0023907	0.000193878	0.00234382	0.0348987	12.331
v15581	unclassified	Oscillospiraceae	controls	0.000651163	7.7551e-05	0.00365486	0.046313	8.39657
v15585	unclassified	unassigned	controls	0.00563721	0.000432653	0.00243004	0.0360041	13.0294
v15622	unclassified	unassigned	controls	0.0401884	0.0076	0.000542798	0.0138085	5.28794
v15648	Microviridae	unassigned	controls	0.000586047	6.53061e-05	4.1673e-05	0.00213522	8.97384
v15658	unclassified	Oscillospiraceae	controls	0.000444186	2.04082e-06	3.18263e-05	0.00179283	217.651
v15679	unclassified	unassigned	controls	0.0002	2.65306e-05	0.00198329	0.0316616	7.53846
v15690	Siphoviridae	Oscillospiraceae	controls	0.000425581	4.08163e-06	0.00239178	0.0355059	104.267
v15702	unclassified	Rhodospirillaceae	controls	9.76744e-05	0	0.000398197	0.0111321	Inf
v15722	unclassified	unassigned	controls	0.0109767	0.0024102	0.00151395	0.0273188	4.55428
v15723	Siphoviridae	unassigned	controls	0.00162326	0.000142857	1.44285e-05	0.00100475	11.3628
v15731	Siphoviridae	unassigned	controls	0.00012093	0	1.78791e-05	0.00116556	Inf
v15775	Siphoviridae	Oscillospiraceae	controls	9.53488e-05	4.08163e-06	0.00125485	0.0239406	23.3605
v15862	unclassified	unassigned	PCOS	0.000437209	0.00175102	0.000559784	0.0140819	4.00499
v15884	unclassified	Ruminococcaceae,Lachnospiraceae	controls	0.000193023	5.5102e-05	0.00202338	0.0320059	3.50301
v15985	unclassified	unassigned	controls	0.0739581	0.00369388	0.000791307	0.0178577	20.0218
v16059	Siphoviridae	unassigned	PCOS	0.00441628	0.0108449	0.00390553	0.0483692	2.45566
v16111	unclassified	Enterobacteriaceae,Lachnospiraceae	controls	0.010486	0.00182449	0.00275495	0.0393711	5.74739
v16141	unclassified	unassigned	PCOS	0.00234651	0.0136347	1.07974e-08	2.39733e-06	5.81062
v16148	Myoviridae	Clostridiaceae	controls	0.013907	0.00047551	2.91615e-05	0.00168587	29.2464
v16166	unclassified	unassigned	PCOS	0.000346512	0.00384694	1.76776e-06	0.000186772	11.1019
v16184	unclassified	Lachnospiraceae	controls	0.00165349	0.000216327	0.00171773	0.0292723	7.64348
v16193	unclassified	Enterobacteriaceae,Lachnospiraceae	PCOS	0.000244186	0.00287551	0.000737209	0.0170091	11.7759
v16220	Siphoviridae	Oscillospiraceae	controls	0.000132558	2.04082e-06	0.00165583	0.0287286	64.9535
v16277	unclassified	Bacteroidaceae	PCOS	0.00027907	0.00186327	0.00153871	0.0276032	6.6767
v16375	unclassified	Oscillospiraceae	controls	0.00773256	0.00229796	0.00075135	0.0172833	3.36497
v16376	Podoviridae_crAss-like	unassigned	controls	0.0414977	0.0077551	0.00203589	0.0320612	5.35102
v16414	unclassified	unassigned	controls	0.00227907	0.000189796	0.00306735	0.042488	12.008
v16430	unclassified	Ruminococcaceae	controls	0.00160698	0.000344898	0.00196895	0.0315856	4.65928
v16459	Siphoviridae	Prevotellaceae,Bacteroidaceae	PCOS	0.00438372	0.0117653	8.51855e-05	0.00366585	2.68386
v16473	Siphoviridae	unassigned	controls	0.00156279	0.00052449	0.000793806	0.0178577	2.97964
v16491	unclassified	unassigned	PCOS	0.00916279	0.0569531	0.000214002	0.00717397	6.21569
v16524	unclassified	Lachnospiraceae	controls	0.000453488	8.36735e-05	0.00331112	0.04438	5.41974
v16548	unclassified	Bacteroidaceae,Prevotellaceae	PCOS	0.0123558	0.0600735	7.08181e-11	2.12732e-08	4.86196
v16613	unclassified	unassigned	controls	0.00246279	0.000657143	0.00319084	0.043375	3.74772
v16617	unclassified	Ruminococcaceae	controls	0.00189535	5.10204e-05	0.00222215	0.0335801	37.1488
v16621	Siphoviridae	Oscillospiraceae	controls	0.00144186	1.02041e-05	0.00152403	0.0274039	141.302
v16634	unclassified	Ruminococcaceae,Lachnospiraceae	controls	0.00242558	0.000130612	0.00353594	0.0457909	18.5709
v16636	unclassified	unassigned	controls	0.00693256	0.000481633	6.56299e-05	0.00300134	14.3939
v16646	Siphoviridae	unassigned	controls	0.0095	2.04082e-06	0.0035127	0.0455895	4655
v16673	unclassified	Ruminococcaceae	controls	0.0356419	1.02041e-05	0.00183723	0.0302976	3492.9
v16688	unclassified	Ruminococcaceae	controls	0.0133814	0.000418367	0.00305605	0.042448	31.9848
v16692	unclassified	unassigned	controls	0.0222698	0.00452245	0.00105078	0.0214069	4.92427
v16695	unclassified	Ruminococcaceae,Lachnospiraceae,Rhodospirillaceae	controls	0.0402767	0.00125714	0.000741182	0.017075	32.0383
v16696	unclassified	Ruminococcaceae	controls	0.0213674	5.30612e-05	0.00206086	0.0322471	402.694
v16698	unclassified	Ruminococcaceae,Erysipelotrichaceae	controls	0.00666977	0.00032449	0.00309413	0.0425796	20.5546
v16707	unclassified	Ruminococcaceae	controls	0.0367628	0.000244898	0.00316483	0.0431363	150.115
v16715	unclassified	unassigned	PCOS	0.00153488	0.00567143	2.78489e-06	0.000271749	3.69502
v16727	unclassified	unassigned	PCOS	0.000606977	0.00176122	0.00367602	0.0465006	2.90163
v16864	Siphoviridae	Oscillospiraceae	controls	0.000260465	0	0.000187042	0.00639616	Inf
v16868	unclassified	Bacteroidaceae	PCOS	0.000590698	0.00166531	0.000144766	0.00538303	2.81922
v16922	Siphoviridae	unassigned	controls	0.00314884	0.000410204	5.84638e-05	0.00277445	7.67627
v16972	Siphoviridae	unassigned	controls	0.0121442	6.12245e-05	0.0028324	0.0401781	198.355
v16993	unclassified	unassigned	controls	0.00012093	0	0.000837725	0.0183604	Inf
v17008	unclassified	unassigned	controls	0.00194419	0.000581633	0.000167213	0.00595745	3.34264
v17036	Siphoviridae	Oscillospiraceae	controls	0.000367442	4.08163e-06	0.00412323	0.0496701	90.0233
v17037	unclassified	unassigned	controls	0.0257767	0.00755102	0.000365362	0.010581	3.41368
v17038	unclassified	Ruminococcaceae,Rhodospirillaceae	controls	0.00133023	6.93878e-05	0.000817006	0.0181554	19.171
v17040	unclassified	unassigned	PCOS	0.0128047	0.0265531	0.000428673	0.0116235	2.0737
v17064	unclassified	Ruminococcaceae	controls	0.000139535	4.08163e-06	0.000480292	0.0125994	34.186
v17080	Siphoviridae	Oscillospiraceae	controls	0.0007	8.16327e-06	0.00073695	0.0170091	85.75
v17117	unclassified	unassigned	controls	0.000874419	6.73469e-05	0.00244077	0.0361281	12.9838
v17186	unclassified	unassigned	PCOS	0.00112558	0.00236327	0.00158734	0.0279517	2.0996
v17281	Siphoviridae	Coriobacteriaceae,Eggerthellaceae	controls	0.00102791	0.000263265	0.00148373	0.026908	3.90445
v17288	unclassified	unassigned	controls	0.00498605	0.000993878	0.000101265	0.00415918	5.01676
v17301	unclassified	unassigned	controls	0.0526581	0.00576939	0.00414368	0.0497891	9.12716
v17320	unclassified	unassigned	controls	0.00880698	0.00052449	0.0003579	0.0104572	16.7915
v17342	unclassified	unassigned	controls	0.00116512	0.000238776	0.00293355	0.0413449	4.87955
v17382	unclassified	unassigned	PCOS	0.00683953	0.0210878	1.27422e-07	2.21831e-05	3.08321
v17404	unclassified	unassigned	controls	0.000716279	1.02041e-05	0.00082124	0.0181554	70.1953
v17421	unclassified	Ruminococcaceae	controls	0.000586047	3.26531e-05	0.00150961	0.0272726	17.9477
v17502	unclassified	unassigned	PCOS	0.000313953	0.00335306	0.00148367	0.026908	10.6801
v17507	unclassified	Ruminococcaceae	controls	0.000386047	4.28571e-05	0.00266608	0.0384598	9.00775
v17557	unclassified	Ruminococcaceae,Lachnospiraceae	controls	0.00027907	0.000134694	0.00307339	0.0424949	2.07188
v17620	unclassified	unassigned	controls	0.0397372	0.00087551	0.00305892	0.042448	45.3875
v17666	unclassified	Oscillospiraceae	controls	0.000567442	3.87755e-05	0.000452622	0.0120804	14.634
v17687	unclassified	unassigned	controls	0.00178605	4.08163e-05	0.000679015	0.0161203	43.7581
v17690	Podoviridae_crAss-like	unassigned	PCOS	0.00320698	0.0225469	0.00214992	0.0329636	7.03059
v17741	Siphoviridae	Lachnospiraceae	controls	0.000209302	1.02041e-05	0.00403609	0.0493163	20.5116
v17803	unclassified	unassigned	controls	0.000869767	2.2449e-05	0.00357208	0.0459863	38.7442
v17815	unclassified	Oscillospiraceae	controls	0.000425581	2.04082e-06	0.00351401	0.0455895	208.535
v17834	unclassified	unassigned	controls	0.000167442	6.12245e-06	0.000954824	0.0199562	27.3488
v17863	unclassified	Ruminococcaceae,Lachnospiraceae	controls	0.00106047	0.000110204	0.000164303	0.00590162	9.62274
v17870	unclassified	Oscillospiraceae	controls	0.001	2.04082e-05	0.00265249	0.0382998	49
v17890	unclassified	Ruminococcaceae	controls	0.00110233	0.000532653	0.00274006	0.0391949	2.0695
v18010	unclassified	unassigned	controls	0.00223023	2.44898e-05	0.00357143	0.0459863	91.0678
v18035	unclassified	unassigned	PCOS	0.00260698	0.00664694	0.000258184	0.00813863	2.54967
v18068	unclassified	Oscillospiraceae	controls	0.00137907	0.000167347	0.00218054	0.0331998	8.24078
v18113	unclassified	unassigned	controls	0.00204884	0.000542857	0.00034099	0.0101436	3.77417
v18249	unclassified	Bacteroidaceae	PCOS	0.0195558	0.0432082	1.08528e-06	0.000125958	2.20948
v18257	unclassified	Ruminococcaceae,Lachnospiraceae	controls	0.000474419	6.53061e-05	0.00312961	0.0427322	7.26453
v18308	Quimbyviridae	Bacteroidaceae	PCOS	0.000418605	0.00389388	0.000592099	0.014607	9.30204
v18411	unclassified	Ruminococcaceae	controls	0.00132791	8.77551e-05	0.00205899	0.0322471	15.132
v18448	unclassified	unassigned	controls	0.0218163	0.00584694	0.000175081	0.00613787	3.73123
v18482	unclassified	unassigned	controls	0.000530233	6.12245e-06	0.00165778	0.0287298	86.6047
v18492	unclassified	unassigned	PCOS	0.00439535	0.0204878	5.43168e-06	0.000469011	4.66124
v18519	Quimbyviridae	Bacteroidaceae	controls	0.0186233	0.000928571	0.00160939	0.0281459	20.0558
v18530	unclassified	unassigned	controls	0.00436744	1.22449e-05	0.00137694	0.0257244	356.674
v18611	unclassified	Bacteroidaceae,Prevotellaceae,Tannerellaceae	PCOS	0.00576512	0.0182367	0.00248236	0.0365671	3.16329
v18648	unclassified	unassigned	controls	0.000113953	8.16327e-06	0.0023451	0.0348987	13.9593
v18675	unclassified	unassigned	controls	0.00412791	0.000965306	0.00337349	0.0446527	4.27627
v18701	unclassified	Prevotellaceae	controls	0.0905209	0.0339551	0.00212336	0.0328253	2.6659
v18703	unclassified	Oscillospiraceae	controls	0.000486047	6.12245e-06	0.000933046	0.0196656	79.3876
v18759	unclassified	Ruminococcaceae,Lachnospiraceae	controls	0.000365116	7.55102e-05	0.00335988	0.0446292	4.83532
v18772	unclassified	Bacteroidaceae	PCOS	0.00207442	0.00418571	5.82449e-05	0.00277445	2.01778
v18897	unclassified	Bacteroidaceae	PCOS	0.0213302	0.057249	2.1109e-06	0.00021704	2.68394
v18951	unclassified	unassigned	controls	0.108144	0.00535714	0.00305307	0.042448	20.1869
v18979	Siphoviridae	unassigned	controls	6.27907e-05	6.12245e-06	0.0034717	0.0453335	10.2558
v18988	Myoviridae	unassigned	controls	0.002	0.000540816	0.00343924	0.0450335	3.69811
v19019	Siphoviridae	unassigned	controls	0.0156326	0.00145714	0.000989267	0.0203927	10.7282
v19024	unclassified	Ruminococcaceae	controls	0.000339535	5.91837e-05	0.00170551	0.0291286	5.73697
v19034	unclassified	unassigned	PCOS	0.000360465	0.0010898	8.96488e-05	0.00379398	3.0233
v19048	unclassified	unassigned	PCOS	0.00150233	0.00306327	1.8917e-05	0.00119472	2.03902
v19175	unclassified	unassigned	controls	0.0225186	0.00275918	0.00026351	0.00828948	8.16133
v19187	Siphoviridae	Oscillospiraceae	controls	0.000332558	2.04082e-06	0.00158056	0.0279517	162.953
v19238	unclassified	unassigned	controls	0.000546512	0.000169388	0.00262101	0.038068	3.22639
v19305	unclassified	unassigned	controls	0.00295116	0.000387755	0.00359311	0.0459863	7.61089
v19307	unclassified	Coriobacteriaceae	controls	0.000474419	4.4898e-05	0.00336525	0.0446292	10.5666
v19345	unclassified	unassigned	PCOS	0.0179791	0.0942653	2.27526e-13	1.05627e-10	5.24306
v19346	unclassified	unassigned	PCOS	0.00300465	0.014151	2.18003e-06	0.000221179	4.7097
v19349	Siphoviridae	unassigned	controls	0.0148233	0.0025898	0.00206862	0.0322923	5.72372
v19400	unclassified	Ruminococcaceae	controls	5.81395e-05	2.04082e-06	0.00359165	0.0459863	28.4884
v19471	unclassified	unassigned	controls	0.000295349	0	0.00360506	0.0459863	Inf
v19493	unclassified	unassigned	controls	0.0161302	0.00171837	0.00196496	0.0315819	9.38695
v19508	unclassified	unassigned	PCOS	0.000488372	0.00361429	0.00300427	0.0420707	7.40068
v19513	Siphoviridae	Oscillospiraceae	controls	0.00052093	4.08163e-06	0.00259856	0.0378063	127.628
v19515	unclassified	Ruminococcaceae,Tannerellaceae	controls	0.000455814	5.30612e-05	0.00106964	0.0216448	8.59034
v19536	unclassified	Oscillospiraceae	controls	0.00436977	0.000220408	0.00093322	0.0196656	19.8258
v19568	unclassified	Bacteroidaceae,Tannerellaceae	PCOS	0.0268093	0.118633	8.38773e-12	2.85556e-09	4.42506
v19585	unclassified	Coriobacteriaceae	controls	0.000446512	8.16327e-05	0.000488822	0.0127577	5.46977
v19595	unclassified	Oscillospiraceae	controls	0.000148837	6.12245e-06	0.00186494	0.0304533	24.3101
v19651	unclassified	Bacteroidaceae	PCOS	0.028586	0.340257	7.05319e-06	0.000566147	11.9029
v19654	unclassified	unassigned	controls	0.00072093	0.000206122	0.00357382	0.0459863	3.49758
v19681	unclassified	Prevotellaceae	PCOS	0.0032093	0.0172571	1.59589e-08	3.3957e-06	5.37723
v19704	unclassified	unassigned	controls	0.00454651	5.10204e-05	0.000476756	0.0125281	89.1116
v19709	Siphoviridae	unassigned	controls	0.0190651	0.00655918	0.0031397	0.0428318	2.90663
v19732	unclassified	Oscillospiraceae	PCOS	0.000111628	0.000538776	0.00320122	0.0434775	4.82653
v19804	unclassified	Oxalobacteraceae,Lachnospiraceae,Rhodospirillaceae	controls	0.00822093	0.000965306	0.00412404	0.0496701	8.5164
v19824	Quimbyviridae	Bacteroidaceae	PCOS	0.00027907	0.000934694	0.000547507	0.0138642	3.34932
v19838	unclassified	Coriobacteriaceae	controls	0.00347907	0.000961224	0.0019795	0.0316616	3.61941
v19888	unclassified	unassigned	controls	0.00208372	0.000669388	0.000157123	0.00569061	3.11288
v19978	unclassified	Prevotellaceae	PCOS	0.00323488	0.00945714	0.000278455	0.00866104	2.92349
v20021	unclassified	Prevotellaceae	PCOS	0.0358488	0.0854184	0.000621304	0.0151503	2.38274
v20025	unclassified	Ruminococcaceae,Lachnospiraceae	controls	0.00174884	0.000426531	0.000187461	0.00639621	4.10014
v20036	unclassified	Porphyromonadaceae	PCOS	0.00136047	0.00313469	6.32585e-05	0.00291027	2.30413
v20038	Siphoviridae	unassigned	controls	0.00623023	0.00311224	0.000346687	0.0102336	2.00185
v20076	unclassified	Ruminococcaceae	controls	0.000123256	2.44898e-05	0.000887353	0.0190396	5.03295
v20092	unclassified	Bacteroidaceae	PCOS	0.0136953	0.0374633	9.88391e-05	0.00410356	2.73547
v20099	unclassified	Ruminococcaceae	controls	0.00275581	0.000155102	0.000281799	0.00871163	17.7677
v20110	Quimbyviridae	Bacteroidaceae,Enterobacteriaceae	PCOS	0.000518605	0.00158163	7.53629e-07	0.000100136	3.04978
v20127	unclassified	Oscillospiraceae	controls	0.000851163	7.95918e-05	3.85788e-05	0.00203803	10.6941
v20139	unclassified	Bacteroidaceae	PCOS	0.0237326	0.178029	2.38422e-15	2.07103e-12	7.50145
v20194	unclassified	unassigned	controls	0.0012907	0.000240816	0.000524913	0.0134701	5.35968
v20204	unclassified	Bacteroidaceae	PCOS	0.00694186	0.0171286	1.858e-05	0.00119099	2.46743
v20227	unclassified	unassigned	PCOS	0.00408837	0.0188102	8.29039e-05	0.00361848	4.6009
v20248	Siphoviridae	Ruminococcaceae	controls	0.000816279	0.0001	2.7595e-05	0.00160743	8.16279
v20253	unclassified	Budviciaceae	controls	0.00015814	3.87755e-05	0.00198222	0.0316616	4.07834
v20259	Quimbyviridae	unassigned	PCOS	0.0189326	0.0518449	0.00196666	0.0315819	2.7384
v20291	unclassified	unassigned	PCOS	0.000723256	0.00305714	7.29004e-12	2.59729e-09	4.22692
v20318	Siphoviridae	Clostridiaceae	controls	0.00196047	7.95918e-05	0.00348737	0.0454307	24.6315
v20365	unclassified	unassigned	PCOS	0.00873488	0.0225184	0.00382975	0.0477394	2.57798
v20399	unclassified	Atopobiaceae,Coriobacteriaceae	controls	0.0109395	0.00434082	0.00371329	0.0466674	2.52016
v20432	unclassified	Ruminococcaceae	controls	0.0010907	0.000502041	0.00179792	0.0299718	2.17253
v20461	Siphoviridae	Clostridiaceae	controls	0.0130837	0.0056449	0.00181251	0.0301465	2.3178
v20468	unclassified	Coriobacteriaceae	controls	0.000460465	9.18367e-05	0.0018348	0.0302976	5.01395
v20474	unclassified	Coriobacteriaceae	controls	0.000334884	7.14286e-05	0.00402565	0.0493163	4.68837
v20491	Siphoviridae	unassigned	controls	0.0017186	0.000302041	0.00194824	0.0313848	5.68997
v20496	unclassified	Rikenellaceae,Bacteroidaceae	PCOS	0.0470814	0.403796	6.92701e-12	2.52671e-09	8.57655
v20527	unclassified	Bacteroidaceae	PCOS	0.0315791	0.101657	8.40481e-05	0.00364764	3.21913
v20559	unclassified	Prevotellaceae	controls	0.0102093	0.000361224	0.00406256	0.049418	28.263
v20574	unclassified	unassigned	controls	0.0371488	0.012098	0.000131772	0.00508896	3.07067
v20579	unclassified	unassigned	controls	0.00676512	0.00227551	0.000468972	0.0124087	2.97301
v20597	unclassified	Bacteroidaceae	PCOS	0.0223953	0.091751	3.14974e-08	6.34922e-06	4.09688
v20599	Siphoviridae	unassigned	controls	0.000176744	2.2449e-05	0.000555256	0.0140033	7.87315
v20618	unclassified	unassigned	controls	0.00106977	0.00052449	0.000118759	0.00472567	2.03963
v20639	unclassified	Bacteroidaceae	PCOS	0.0758488	0.161571	7.38001e-05	0.00329626	2.13018
v20681	unclassified	Clostridiaceae	controls	0.0012907	8.57143e-05	0.000981586	0.0202841	15.0581
v20682	unclassified	Coriobacteriaceae,Eggerthellaceae	controls	0.00401628	0.000457143	0.00412895	0.0496901	8.78561
v20730	unclassified	Ruminococcaceae,Lachnospiraceae	controls	0.00182558	0.000497959	0.00156263	0.0278043	3.66613
v20739	unclassified	unassigned	controls	0.00893953	0.00429388	0.000434533	0.0117408	2.08193
v20751	unclassified	Prevotellaceae	PCOS	0.0069	0.0199327	0.000135882	0.00517507	2.88879
v20757	unclassified	unassigned	controls	0.00108837	5.5102e-05	0.0025958	0.0378063	19.7519
v20762	unclassified	Prevotellaceae	controls	0.199242	0.0638143	0.000252047	0.00801112	3.12221
v20772	unclassified	Oscillospiraceae	controls	0.00182093	0.000589796	0.000274882	0.00861183	3.08739
v20777	Microviridae	Oscillospiraceae	controls	0.00319535	0.000740816	0.0017055	0.0291286	4.31328
v20788	unclassified	Coriobacteriaceae	controls	0.00159302	0.000161224	0.00215141	0.0329636	9.88078
v20850	unclassified	Prevotellaceae,Bacteroidaceae	PCOS	0.0673907	0.236378	1.42902e-05	0.000999661	3.50757
v20914	unclassified	Bacteroidaceae	PCOS	0.00623953	0.0260959	1.15698e-05	0.000840047	4.18235
v20944	unclassified	Prevotellaceae,Bacteroidaceae	controls	0.138502	0.0404286	0.00039441	0.0111073	3.42585
v20945	unclassified	unassigned	controls	0.0292907	0.0108633	0.00294631	0.0414867	2.69631
v20952	unclassified	Bacteroidaceae	PCOS	0.0387814	0.10771	3.65786e-05	0.00197318	2.77737
v20955	unclassified	Oscillospiraceae,Ruminococcaceae	controls	0.0784605	0.0312551	0.00305425	0.042448	2.51033
v20977	unclassified	unassigned	controls	0.00276279	0.00125102	0.00158257	0.0279517	2.20843
v20981	Siphoviridae	unassigned	controls	0.0249256	0.00935102	0.000625987	0.0151503	2.66555
v21003	unclassified	Bacteroidaceae,Prevotellaceae	PCOS	0.0192186	0.0592653	1.21625e-05	0.000874786	3.08375
v21005	unclassified	Prevotellaceae	controls	0.231388	0.0494122	0.000483537	0.0126413	4.68281
v21025	unclassified	Coriobacteriaceae	controls	0.0084186	0.00236939	0.000835817	0.0183604	3.55307
v21056	unclassified	Prevotellaceae	controls	0.592712	0.141029	0.00158704	0.0279517	4.20278
v21062	unclassified	Bacteroidaceae	PCOS	0.0292233	0.0620939	5.36333e-08	1.05341e-05	2.12481
v21069	unclassified	Prevotellaceae	controls	0.860607	0.295812	0.000622066	0.0151503	2.9093
v21070	unclassified	Bacteroidaceae	PCOS	0.0623442	0.418804	2.43716e-20	4.14858e-17	6.71761
v21071	unclassified	unassigned	controls	0.0385326	0.00706531	5.95645e-05	0.00279917	5.45377
v21081	Siphoviridae	unassigned	controls	0.000383721	7.55102e-05	0.00361732	0.0461042	5.08171
v21096	unclassified	Bacteroidaceae,Clostridiaceae	PCOS	0.0306442	0.0675673	0.000121826	0.00483517	2.2049
v21100	unclassified	Bacteroidaceae	PCOS	0.00160698	0.0151918	4.40953e-10	1.14498e-07	9.45368
v21104	unclassified	Bacteroidaceae	PCOS	0.000188372	0.000604082	0.000665658	0.0158845	3.20685
v21108	unclassified	Bacteroidaceae,Prevotellaceae	PCOS	0.00563488	0.0122082	0.00214911	0.0329636	2.16653
v21161	unclassified	unassigned	PCOS	0.000532558	0.00136735	8.35605e-06	0.000640073	2.56751
v21175	unclassified	unassigned	PCOS	0.000955814	0.00253061	2.80398e-07	4.2957e-05	2.6476
v21220	unclassified	Prevotellaceae	controls	0.442849	0.126347	0.000920013	0.0195216	3.50502
v21265	unclassified	Bacteroidaceae	PCOS	0.110874	0.269853	6.39102e-08	1.22388e-05	2.43386
v21278	unclassified	Bacteroidaceae	PCOS	0.218981	1.56298	1.6917e-22	1.07035e-18	7.13749
v21285	unclassified	unassigned	PCOS	0.0357279	0.252318	3.37521e-14	2.06833e-11	7.06222
v21398	unclassified	unassigned	PCOS	2.32558e-06	8.57143e-05	0.000653585	0.0157189	36.8571
v21593	unclassified	Bacteroidaceae	PCOS	0.0907744	0.295902	0.000511589	0.0132391	3.25975
v21713	unclassified	unassigned	PCOS	0.000309302	0.00129796	0.00270636	0.0388944	4.19641
v21741	Siphoviridae	Coriobacteriaceae,Eggerthellaceae	controls	0.00187442	0.000459184	0.000533273	0.013639	4.08207
v21747	Siphoviridae	Coriobacteriaceae,Eggerthellaceae	controls	0.00118372	0.000365306	0.00230603	0.0344667	3.24035
v21815	Siphoviridae	unassigned	controls	0.0146349	0.00409796	0.00218495	0.0331998	3.57126
v21904	unclassified	Prevotellaceae	PCOS	0.0186744	0.0900816	2.12777e-13	1.01867e-10	4.8238
v21912	unclassified	Bacteroidaceae	PCOS	0.0457581	0.177157	4.96492e-06	0.000437141	3.8716
v21914	unclassified	Bacteroidaceae	PCOS	0.0531884	0.371563	2.31035e-15	2.07103e-12	6.9858
v21918	unclassified	Bacteroidaceae,Prevotellaceae	PCOS	0.119553	0.815404	2.70369e-15	2.07103e-12	6.82041
v21921	unclassified	Clostridiaceae,Mycoplasmataceae	controls	0.00786977	0.0014898	0.00140383	0.0260057	5.28245
v21926	unclassified	unassigned	PCOS	0.00940465	0.0342204	0.000133258	0.00511869	3.63867
v21944	unclassified	unassigned	controls	0.000525581	8.57143e-05	1.77657e-05	0.00116312	6.13178
v21970	Quimbyviridae	Prevotellaceae	controls	0.0449209	0.00810612	0.000117791	0.00469939	5.54161
v22007	unclassified	unassigned	controls	0.0158814	0.00549184	0.00159262	0.0280126	2.89182
v22008	unclassified	Prevotellaceae	controls	0.0254907	0.00657755	0.00281028	0.0399383	3.87541
v22017	Myoviridae	Clostridiaceae	controls	0.0703535	0.0279408	0.00122925	0.0236604	2.51795
v22080	unclassified	unassigned	controls	0.00351395	1.22449e-05	0.00165581	0.0287286	286.973
v22094	unclassified	Bacteroidaceae	PCOS	0.0288488	0.0645592	0.000692721	0.0162768	2.23784
v22130	Siphoviridae	Ruminococcaceae	controls	0.000783721	8.16327e-06	0.000628622	0.01519	96.0058
v22152	unclassified	Bacteroidaceae	PCOS	0.0948209	0.2136	9.451e-06	0.000716779	2.25267
v22155	unclassified	Bacteroidaceae	PCOS	0.0750512	0.419865	2.23873e-15	2.07103e-12	5.59439
v22156	unclassified	unassigned	PCOS	0.0468209	0.112769	3.36013e-05	0.00186512	2.40853
v22157	unclassified	Prevotellaceae,Bacteroidaceae	PCOS	0.00522791	0.0359653	0.000374797	0.0107683	6.87948
v22162	unclassified	unassigned	PCOS	0.0942233	0.189612	3.14953e-05	0.00178707	2.01237
v22163	unclassified	Prevotellaceae	controls	1.22118	0.283251	0.000517991	0.0133372	4.3113
v22175	unclassified	unassigned	controls	0.0179535	0.00632041	0.000808239	0.0180729	2.84056
v22176	unclassified	unassigned	PCOS	0.00782558	0.0262776	4.18857e-06	0.000379697	3.3579
v22183	unclassified	Bacteroidaceae	PCOS	0.0998442	0.682396	4.55547e-21	1.18744e-17	6.83461
v22186	unclassified	Bifidobacteriaceae,Tannerellaceae	controls	0.0314605	0.0100143	0.000625229	0.0151503	3.14156
v22187	Myoviridae	Ruminococcaceae	controls	0.0420674	0.0169224	0.00199276	0.0317199	2.4859
v22188	unclassified	unassigned	controls	0.00334419	0.00120816	0.000816882	0.0181554	2.76799
v22226	unclassified	Bacteroidaceae	PCOS	0.000434884	0.00122245	6.76907e-10	1.70004e-07	2.81098
v22237	unclassified	unassigned	controls	0.00135116	0.000120408	4.01571e-05	0.00208545	11.2215
v22279	Myoviridae	Oscillospiraceae	controls	0.00787907	0.00296327	6.04653e-05	0.00281858	2.65891
v22286	Siphoviridae	unassigned	controls	0.0024814	0.00052449	0.000590881	0.0146005	4.73107
v22300	Myoviridae	Oscillospiraceae	controls	0.00233721	0.000438776	0.00409737	0.0495556	5.32666
v22307	Siphoviridae	unassigned	controls	0.00224419	0.000504082	0.00392787	0.0485048	4.45203
v22361	unclassified	unassigned	controls	0.0518698	0.020102	0.00142754	0.0262859	2.58032
v22363	unclassified	unassigned	controls	0.00374884	0.000955102	0.00302055	0.0421446	3.92506
v22364	unclassified	unassigned	controls	0.0218535	0.00897347	0.00130769	0.0248251	2.43534
v22365	unclassified	Bacteroidaceae	PCOS	0.0909023	0.628096	1.84991e-21	7.08516e-18	6.90957
v22367	unclassified	Prevotellaceae	PCOS	0.0119628	0.0728224	1.38575e-07	2.33294e-05	6.08741
v22370	unclassified	unassigned	controls	0.00543256	0.00251633	0.00215167	0.0329636	2.15892
v22377	unclassified	Bacteroidaceae	PCOS	0.0381349	0.0780816	6.05296e-05	0.00281858	2.04751
v22382	unclassified	unassigned	controls	0.011707	0.00416327	6.35533e-05	0.00291508	2.81197
v22400	Quimbyviridae	Bacteroidaceae	PCOS	0.0155372	0.0633469	0.00325514	0.0439115	4.07711
v22405	unclassified	Bacteroidaceae	PCOS	0.037193	0.233706	1.04306e-06	0.000122921	6.2836
v22407	unclassified	unassigned	controls	0.0188558	0.00477959	0.000276761	0.008653	3.94507
v22410	unclassified	unassigned	PCOS	0.110393	0.23512	2.78137e-05	0.00161404	2.12985
v22414	unclassified	Tannerellaceae	PCOS	0.00356279	0.0114612	1.0166e-06	0.000120731	3.21692
v22417	unclassified	Oscillospiraceae,Bacteroidaceae	PCOS	0.0107558	0.027502	1.67122e-06	0.000177799	2.55695
v22421	unclassified	Odoribacteraceae,Bacteroidaceae	PCOS	0.0124326	0.0467224	4.55334e-05	0.00227964	3.75807
v22428	unclassified	Porphyromonadaceae	PCOS	0.0341884	0.123084	1.42574e-10	3.97133e-08	3.60016
v22435	unclassified	unassigned	PCOS	0.0119907	0.108982	1.63309e-13	8.07063e-11	9.08885
v22450	unclassified	Bacteroidaceae	PCOS	0.00165581	0.00472857	6.1912e-07	8.62265e-05	2.85574
v22466	unclassified	Coriobacteriaceae	controls	0.00787209	0.00227347	0.000976524	0.0202167	3.46259
v22484	Myoviridae	Clostridiaceae,Peptococcaceae	controls	0.038993	0.0170898	0.00397782	0.0489988	2.28166
v22495	Siphoviridae	Coriobacteriaceae	controls	0.00410233	0.00116122	0.000776497	0.017676	3.53276
v22498	unclassified	Bacteroidaceae	PCOS	0.00335116	0.00986939	1.65016e-05	0.00110395	2.94506
v22522	unclassified	Bacteroidaceae	PCOS	0.0178721	0.0533041	1.99864e-05	0.00124468	2.98253
v22527	unclassified	unassigned	PCOS	0.00562558	0.0168918	1.64489e-05	0.00110395	3.00268
v22533	unclassified	unassigned	controls	0.00341395	0.000520408	9.4444e-05	0.00395285	6.56015
v22563	unclassified	unassigned	controls	0.00878372	0.0017102	0.00140288	0.0260057	5.13607
v22595	Siphoviridae	unassigned	controls	0.0021	0.000359184	0.000682986	0.0161721	5.84659
v22597	unclassified	Bacteroidaceae	PCOS	0.000534884	0.00113469	0.000386498	0.0109691	2.12138
v22599	unclassified	Tannerellaceae	PCOS	0.0176442	0.0393959	1.53101e-08	3.30354e-06	2.2328
v22657	unclassified	Prevotellaceae	PCOS	0.0101326	0.0235816	0.000998314	0.0205016	2.32731
v22669	unclassified	unassigned	controls	0.00196977	0.000446939	0.000792205	0.0178577	4.40724
v22672	Siphoviridae	Oscillospiraceae	controls	0.00489767	0.00176122	0.00299505	0.0419801	2.78083
v22685	unclassified	unassigned	controls	0.00272093	0.000904082	0.00209532	0.0324573	3.00961
v22686	Siphoviridae	unassigned	controls	0.00097907	7.7551e-05	0.000946895	0.0198454	12.6248
v22701	unclassified	unassigned	controls	0.00282558	0.000946939	0.00325139	0.0439115	2.98391
v22705	unclassified	unassigned	controls	0.00625581	0.000979592	0.000124839	0.00492923	6.38614
v22712	unclassified	unassigned	PCOS	0.00424884	0.00987143	2.105e-06	0.00021704	2.32332
v22772	Siphoviridae	unassigned	controls	0.000495349	2.65306e-05	0.000371544	0.0107397	18.6708
v22780	unclassified	unassigned	PCOS	0.0436047	0.140043	0.000844741	0.0184657	3.21165
v22791	unclassified	unassigned	controls	7.2093e-05	1.42857e-05	0.00345854	0.0452475	5.04651
v22797	unclassified	unassigned	PCOS	0.00208372	0.00446735	0.000375214	0.0107683	2.14393
v22806	unclassified	Bacteroidaceae	PCOS	0.000709302	0.00266735	1.486e-05	0.00102547	3.76052
v22810	unclassified	unassigned	PCOS	0.00522791	0.0111388	0.000168989	0.00599284	2.13064
v22822	Siphoviridae	unassigned	PCOS	1.62791e-05	0.000195918	0.00322797	0.0436859	12.035
v22842	unclassified	unassigned	PCOS	0.00702791	0.0162163	0.000982427	0.0202841	2.30742
v22853	unclassified	Bacteroidaceae	PCOS	0.0112442	0.0245776	5.70587e-07	8.01962e-05	2.1858
v22854	unclassified	Bacteroidaceae,Prevotellaceae	PCOS	0.0160744	0.0594061	4.59585e-08	9.14396e-06	3.69569
v22859	unclassified	Bacteroidaceae,Rikenellaceae	PCOS	0.0351209	0.0889429	1.45922e-06	0.00015968	2.53247
v22863	unclassified	unassigned	PCOS	0.0020093	0.0059898	3.5252e-07	5.2433e-05	2.98103
v22868	unclassified	unassigned	controls	0.218893	0.0556653	0.000493553	0.0128592	3.93231
v22869	unclassified	Tannerellaceae	PCOS	0.0562023	0.301216	0.00407867	0.0494472	5.3595
v22877	unclassified	Christensenellaceae	controls	0.0351581	0.000597959	0.000147849	0.00545793	58.7969
v22880	unclassified	Prevotellaceae	controls	0.029793	0.00162857	3.43866e-05	0.00189497	18.294
v22883	unclassified	Bacteroidaceae	PCOS	0.0734326	0.226729	1.50709e-05	0.00103537	3.08758
v22884	unclassified	unassigned	PCOS	0.0132116	0.0316286	1.70548e-05	0.00112662	2.394
v22895	unclassified	Oscillospiraceae,Prevotellaceae,Bacteroidaceae	PCOS	0.00758837	0.0348592	1.30596e-05	0.000934923	4.59376
v22897	unclassified	Oscillospiraceae	controls	0.00765349	0.00229184	0.00343522	0.0450211	3.33946
v22900	unclassified	Bacteroidaceae,Prevotellaceae,Tannerellaceae,Rikenellaceae	PCOS	0.0616326	0.317065	2.89795e-12	1.19991e-09	5.14445
v22921	unclassified	Prevotellaceae	controls	0.00103953	0.000140816	5.9198e-05	0.00279912	7.3822
v22960	Siphoviridae	unassigned	controls	0.0078814	0.00312041	0.000105955	0.00434019	2.52576
v22972	unclassified	unassigned	PCOS	0.00823023	0.0180204	0.000245487	0.00793429	2.18954
v23032	Myoviridae	Ruminococcaceae	controls	0.00101395	0.000134694	0.000799543	0.0179079	7.52784
v23044	unclassified	unassigned	PCOS	0.0129791	0.0782306	6.81779e-08	1.28949e-05	6.02744
v23064	unclassified	Tannerellaceae,Bacteroidaceae	PCOS	0.00489535	0.0104	3.95092e-06	0.000362444	2.12447
v23114	unclassified	unassigned	controls	0.0114209	0.00255306	0.000925118	0.0195487	4.47343
v23120	unclassified	Bacteroidaceae	PCOS	0.00922558	0.0278592	1.51541e-06	0.000163493	3.01978
v23182	Siphoviridae	unassigned	controls	0.000774419	0.000191837	0.000302395	0.0092259	4.03686
v23186	unclassified	Bacteroidaceae	PCOS	0.000202326	0.001	0.00221802	0.0335771	4.94253
v23191	unclassified	Bacteroidaceae	PCOS	0.0151209	0.035798	4.18892e-05	0.00213914	2.36744
v23193	unclassified	unassigned	controls	0.00230698	0.000526531	3.13521e-05	0.00178707	4.38147
v23194	unclassified	Oscillospiraceae	controls	0.0063186	0.00122449	0.00175315	0.0294499	5.16019
v23205	unclassified	unassigned	controls	0.000702326	0.000132653	0.00179497	0.0299552	5.29445
v23231	unclassified	unassigned	controls	0.000648837	6.12245e-06	0.00281581	0.0399797	105.977
v23324	unclassified	Coriobacteriaceae	controls	0.00163721	0.000304082	0.00155039	0.027696	5.38411
v23339	unclassified	Eubacteriaceae,Lachnospiraceae	controls	0.000767442	0.00017551	0.00328487	0.0441546	4.37263
v23449	unclassified	Ruminococcaceae,Lachnospiraceae	controls	0.000944186	0.00044898	0.000287098	0.00884979	2.10296
v23504	Quimbyviridae	Prevotellaceae,Bacteroidaceae	controls	0.00259535	0.000530612	0.000996434	0.0204904	4.89123
v23575	Quimbyviridae	Bacteroidaceae	PCOS	0.0162163	0.0407306	4.77931e-06	0.000425692	2.51171
v23606	unclassified	Coriobacteriaceae	controls	0.000590698	6.32653e-05	0.00197615	0.0316616	9.33683
v23619	Myoviridae	Ruminococcaceae	controls	0.122021	0.0599143	0.00262153	0.038068	2.03659
v23629	Siphoviridae	Eggerthellaceae,Coriobacteriaceae	controls	0.000776744	0.00014898	0.00131604	0.0249218	5.21376
v23747	unclassified	Ruminococcaceae,Lachnospiraceae	controls	0.00045814	4.28571e-05	0.00184265	0.0303216	10.6899
v23753	Siphoviridae	Oscillospiraceae	controls	8.83721e-05	0	0.000186772	0.00639616	Inf
v23806	unclassified	Ruminococcaceae	controls	0.000230233	1.02041e-05	0.0017226	0.0292723	22.5628
v23872	Quimbyviridae	Bacteroidaceae	PCOS	0.00155116	0.00329388	0.00134179	0.0252533	2.12349
v23919	unclassified	unassigned	PCOS	0.00595814	0.0166816	9.23723e-07	0.000112313	2.79981
v24051	unclassified	unassigned	controls	0.0042	8.16327e-05	0.00362891	0.0462135	51.45
v24096	unclassified	Coriobacteriaceae	controls	0.00190233	0.000828571	0.00399921	0.0491403	2.29591
v24147	unclassified	unassigned	controls	0.00733953	9.38776e-05	0.00332202	0.0444872	78.182
v24176	Siphoviridae	Oscillospiraceae	controls	0.00128372	1.22449e-05	0.00175754	0.0294625	104.837
v24218	unclassified	Ruminococcaceae,Tannerellaceae	controls	0.000651163	0.000122449	0.00129152	0.0245484	5.31783
v24240	Siphoviridae	Oscillospiraceae	controls	0.000267442	4.08163e-06	4.60518e-05	0.00229809	65.5233
v24258	Siphoviridae	unassigned	controls	0.000388372	5.5102e-05	0.00278845	0.0397018	7.04823
v24307	unclassified	Oscillospiraceae	controls	0.000534884	0.000116327	0.000575859	0.0143918	4.59812
v24322	unclassified	unassigned	controls	0.000430233	0	0.000186941	0.00639616	Inf
v24329	Siphoviridae	unassigned	controls	0.00146744	0	0.00174305	0.0294274	Inf
v24393	Siphoviridae	Lachnospiraceae	PCOS	7.2093e-05	0.000871429	0.0022226	0.0335801	12.0876
v24477	unclassified	Bacteroidaceae	PCOS	0.0104233	0.1005	9.81796e-16	1.25343e-12	9.6419
v24496	unclassified	unassigned	controls	0.000674419	8.77551e-05	0.0020337	0.0320612	7.68524
v24515	unclassified	Bacteroidaceae,Porphyromonadaceae	PCOS	0.00103953	0.00407755	9.57815e-08	1.74687e-05	3.92248
v24531	unclassified	Ruminococcaceae	controls	0.010493	0.00399796	0.000856374	0.0185728	2.62459
v24641	unclassified	unassigned	controls	0.000144186	0	0.000186907	0.00639616	Inf
v24667	unclassified	Bacteroidaceae	PCOS	0.00417907	0.0117367	0.000149302	0.00549809	2.80846
v24713	unclassified	Ruminococcaceae	controls	0.000753488	6.53061e-05	0.00328566	0.0441546	11.5378
v24714	unclassified	Bacteroidaceae,Prevotellaceae,Tannerellaceae	PCOS	0.00856977	0.0300347	0.000138117	0.00519357	3.50473
v24722	unclassified	unassigned	PCOS	0.000369767	0.00326122	0.0008968	0.0191351	8.81966
v24727	unclassified	Bacteroidaceae	PCOS	0.00350465	0.0252633	1.78977e-15	2.07103e-12	7.2085
v24731	unclassified	Bacteroidaceae	PCOS	0.000927907	0.00570204	0.000354993	0.0103986	6.14506
v24736	Quimbyviridae	Prevotellaceae	controls	0.00243256	3.87755e-05	0.003367	0.0446292	62.7344
v24876	unclassified	unassigned	controls	0.000997674	0.000222449	3.78974e-05	0.00201593	4.48496
v24928	unclassified	unassigned	PCOS	0.00341163	0.00685306	1.09887e-05	0.00080165	2.00874
v24979	unclassified	Ruminococcaceae,Erysipelotrichaceae,Lachnospiraceae	controls	0.000367442	1.63265e-05	0.00058037	0.0144809	22.5058
v25009	unclassified	unassigned	controls	0.000516279	1.02041e-05	0.000378547	0.0108399	50.5953
v25011	unclassified	unassigned	controls	0.00216047	0.000514286	1.00447e-05	0.00075434	4.2009
v25040	unclassified	Bacteroidaceae	PCOS	0.000262791	0.0012551	0.00049967	0.0129745	4.77605
v25077	unclassified	Prevotellaceae	PCOS	0.00358372	0.0163714	2.16461e-05	0.00132132	4.56828
v25080	Quimbyviridae	Prevotellaceae	controls	0.00842791	0.00148571	0.00178052	0.0297466	5.67263
v25101	unclassified	Odoribacteraceae,Bacteroidaceae	PCOS	0.00885581	0.0223265	1.21953e-07	2.14749e-05	2.52112
v25108	unclassified	Oscillospiraceae	controls	0.000688372	0.000189796	0.0032699	0.04402	3.62691
v25114	unclassified	Ruminococcaceae	controls	0.000374419	6.93878e-05	0.00160749	0.0281449	5.39603
v25135	Quimbyviridae	Bacteroidaceae	PCOS	0.0559674	0.124708	0.00212922	0.0328688	2.22823
v25168	unclassified	Ruminococcaceae,Lachnospiraceae,Tannerellaceae,Rhodospirillaceae	controls	0.000153488	3.06122e-05	0.00120218	0.023355	5.01395
v25298	unclassified	Bacteroidaceae	PCOS	0.000448837	0.00143469	4.44599e-12	1.74648e-09	3.19647
v25343	Quimbyviridae	Bacteroidaceae	PCOS	0.00776512	0.0189449	6.71072e-07	9.09897e-05	2.43974
v25362	unclassified	unassigned	PCOS	0.00236047	0.00638367	6.26426e-07	8.64581e-05	2.70441
v25374	unclassified	unassigned	PCOS	0.00114884	0.00476939	0.00308729	0.0425718	4.15149
v25397	unclassified	Bacteroidaceae	PCOS	0.000183721	0.00100816	0.000473148	0.0124761	5.48747
v25409	unclassified	Bacteroidaceae,Clostridiaceae	PCOS	0.00546047	0.0132286	0.00337518	0.0446527	2.42261
v25478	Quimbyviridae	Bacteroidaceae	PCOS	0.000823256	0.00913061	1.16814e-07	2.08092e-05	11.0909
v25561	unclassified	unassigned	controls	0.00102558	9.38776e-05	0.00112789	0.0224698	10.9247
v25619	unclassified	unassigned	controls	0.000581395	0.00012449	0.000278714	0.00866104	4.67022
v25620	unclassified	unassigned	controls	6.51163e-05	6.12245e-06	0.000483204	0.0126413	10.6357
v25658	unclassified	Prevotellaceae	controls	0.00895349	0.00161837	0.00158578	0.0279517	5.53242
v25686	unclassified	unassigned	PCOS	6.97674e-06	7.7551e-05	0.000129099	0.00504203	11.1156
v25707	Siphoviridae	unassigned	controls	0.000304651	0.00012449	0.0024543	0.0362584	2.4472
v25718	Siphoviridae	unassigned	controls	0.00457209	0.00177959	0.00112768	0.0224698	2.56918
v25723	unclassified	Coriobacteriaceae	controls	0.00364884	0.000330612	0.000604599	0.0148199	11.0366
v25728	unclassified	unassigned	PCOS	0.00104651	0.0048449	5.8715e-06	0.000496969	4.62957
v25785	unclassified	Lachnospiraceae,Rhodospirillaceae	controls	0.000444186	6.32653e-05	0.00115858	0.0228141	7.02101
v25850	unclassified	unassigned	PCOS	0.017107	0.0713184	1.18978e-10	3.43913e-08	4.16896
v25857	unclassified	Coriobacteriaceae	controls	0.00242326	0.000771429	0.000425457	0.0115567	3.14126
v25861	unclassified	unassigned	controls	0.000244186	0	0.00174305	0.0294274	Inf
v25931	unclassified	unassigned	controls	0.00463953	0.00162245	0.000350705	0.0103125	2.85959
v25940	unclassified	Clostridiaceae	controls	0.00367907	0.000108163	0.00132552	0.0250704	34.014
