# Supplementary material for: Metagenomic-based characterization of the gut virome in patients with polycystic ovary syndrome
Source: Front Microbiol. 2022 Aug 16;13:951782. doi: 10.3389/fmicb.2022.951782 (PMC9424824; doi:10.3389/fmicb.2022.951782)
Supplement: Supplementary file 3 [file Table_3.XLSX]

## Sheet: Table S3
Table S3| Detailed information of the top 50 KEGG orthologs with the highest occurrence rates in PCOS-associated vOTUs.
KO ID	Description	KEGG level C	Occurrence rate in control-enriched vOTUs	Occurrence rate in PCOS-enriched vOTUs	Number of genes in control-enriched vOTUs	Number of genes in PCOS-enriched vOTUs
K04763	xerD; integrase/recombinase XerD	Chromosome and associated proteins [BR:ko03036]	0.0239457	0.0413995	180	297
K00986	ltrA; RNA-directed DNA polymerase [EC:2.7.7.49]	Enzymes with EC numbers	0.0235466	0.02523	177	181
K03111	ssb; single-strand DNA-binding protein	DNA replication [PATH:ko03030]	0.0347213	0.0100362	261	72
K07741	antB; anti-repressor protein	Transcription	0.0216842	0.0199331	163	143
K06909	xtmB; phage terminase large subunit	Replication and repair	0.0214181	0.0165877	161	119
K01447	xlyAB; N-acetylmuramoyl-L-alanine amidase [EC:3.5.1.28]	Enzymes with EC numbers	0.0195557	0.0167271	147	120
K00558	DNMT1, dcm; DNA (cytosine-5)-methyltransferase 1 [EC:2.1.1.37]	Cysteine and methionine metabolism [PATH:ko00270]	0.0183584	0.0164483	138	118
K06400	spoIVCA; site-specific DNA recombinase	Cell growth	0.029134	0.00376359	219	27
K01358	clpP, CLPP; ATP-dependent Clp protease, protease subunit [EC:3.4.21.92]	Cell cycle - Caulobacter [PATH:ko04112]	0.0103765	0.0161695	78	116
K03497	parB, spo0J; ParB family transcriptional regulator, chromosome partitioning protein	Transcription factors [BR:ko03000]	0.0141014	0.0089211	106	64
K02316	dnaG; DNA primase [EC:2.7.7.101]	DNA replication [PATH:ko03030]	0.0107756	0.010315	81	74
K00571	E2.1.1.72; site-specific DNA-methyltransferase (adenine-specific) [EC:2.1.1.72]	Prokaryotic defense system [BR:ko02048]	0.0107756	0.00919989	81	66
K03088	rpoE; RNA polymerase sigma-70 factor, ECF subfamily	Transcription machinery [BR:ko03021]	0.00678462	0.0128241	51	92
K14059	int; integrase	Replication and repair	0.0172941	0.00167271	130	12
K02315	dnaC; DNA replication protein DnaC	DNA replication proteins [BR:ko03032]	0.0111747	0.00752718	84	54
K07451	mcrA; 5-methylcytosine-specific restriction enzyme A [EC:3.1.21.-]	Prokaryotic defense system [BR:ko02048]	0.0114407	0.00557569	86	40
K06904	K06904; uncharacterized protein	Function unknown	0.00718372	0.00822414	54	59
K06919	K06919; putative DNA primase/helicase	Replication and repair	0.0113077	0.00292724	85	21
K07455	recT; recombination protein RecT	DNA repair and recombination proteins [BR:ko03400]	0.00984435	0.00404238	74	29
K02314	dnaB; replicative DNA helicase [EC:3.6.4.12]	DNA replication [PATH:ko03030]	0.00864707	0.00501812	65	36
K07273	acm; lysozyme	Structural proteins	0.0127711	0.000278784	96	2
K03496	parA, soj; chromosome partitioning protein	Chromosome and associated proteins [BR:ko03036]	0.00798191	0.00515751	60	37
K21572	susD; starch-binding outer membrane protein, SusD/RagB family	Transporters [BR:ko02000]	0.00239457	0.011012	18	79
K21573	susC; TonB-dependent starch-binding outer membrane protein SusC	Transporters [BR:ko02000]	0.00212851	0.0111514	16	80
K01356	lexA; repressor LexA [EC:3.4.21.88]	Peptidases and inhibitors [BR:ko01002]	0.00971132	0.00278784	73	20
K01448	amiABC; N-acetylmuramoyl-L-alanine amidase [EC:3.5.1.28]	Cationic antimicrobial peptide (CAMP) resistance [PATH:ko01503]	0.00425702	0.007109	32	51
K07474	xtmA; phage terminase small subunit	Replication and repair	0.00651856	0.00376359	49	27
K21449	ata, sadA, emaA; trimeric autotransporter adhesin	Transporters [BR:ko02000]	0.00412399	0.00627265	31	45
K00390	cysH; phosphoadenosine phosphosulfate reductase [EC:1.8.4.8 1.8.4.10]	Sulfur metabolism [PATH:ko00920]	0.00399095	0.00627265	30	45
K00560	thyA, TYMS; thymidylate synthase [EC:2.1.1.45]	Pyrimidine metabolism [PATH:ko00240]	0.000532127	0.00947867	4	68
K08640	E3.4.17.14; zinc D-Ala-D-Ala carboxypeptidase [EC:3.4.17.14]	Peptidases and inhibitors [BR:ko01002]	0.00226154	0.0072484	17	52
K01520	dut, DUT; dUTP pyrophosphatase [EC:3.6.1.23]	Pyrimidine metabolism [PATH:ko00240]	0.00678462	0.0018121	51	13
K03733	xerC; integrase/recombinase XerC	Chromosome and associated proteins [BR:ko03036]	0.00266064	0.00613326	20	44
K21471	cwlO; peptidoglycan DL-endopeptidase CwlO [EC:3.4.-.-]	Peptidases and inhibitors [BR:ko01002]	0.008381	0	63	0
K02342	dnaQ; DNA polymerase III subunit epsilon [EC:2.7.7.7]	DNA replication [PATH:ko03030]	0.0029267	0.00515751	22	37
K03630	radC; DNA repair protein RadC	Replication and repair	0.0029267	0.00487873	22	35
K02004	ABC.CD.P; putative ABC transport system permease protein	Transporters [BR:ko02000]	0.00146335	0.00627265	11	45
K03427	hsdM; type I restriction enzyme M protein [EC:2.1.1.72]	Prokaryotic defense system [BR:ko02048]	0.00199548	0.00571508	15	41
K07729	K07729; putative transcriptional regulator	Transcription factors [BR:ko03000]	0.00372489	0.00390298	28	28
K02337	dnaE; DNA polymerase III subunit alpha [EC:2.7.7.7]	DNA replication [PATH:ko03030]	0.00146335	0.00585447	11	42
K19789	radD; DNA repair protein RadD	DNA repair and recombination proteins [BR:ko03400]	0.00119729	0.00599387	9	43
K06223	dam; DNA adenine methylase [EC:2.1.1.72]	Mismatch repair [PATH:ko03430]	0.00279367	0.00418177	21	30
K07133	K07133; uncharacterized protein	Function unknown	0.00505521	0.0018121	38	13
K04773	sppA; protease IV [EC:3.4.21.-]	Peptidases and inhibitors [BR:ko01002]	0.00212851	0.00473934	16	34
K11904	vgrG; type VI secretion system secreted protein VgrG	Bacterial secretion system [PATH:ko03070]	0.000931223	0.00599387	7	43
K17733	cwlK; peptidoglycan LD-endopeptidase CwlK [EC:3.4.-.-]	Peptidases and inhibitors [BR:ko01002]	0.00492218	0.0018121	37	13
K03530	hupB; DNA-binding protein HU-beta	DNA replication proteins [BR:ko03032]	0.0029267	0.00376359	22	27
K14440	SMARCAL1, HARP; SWI/SNF-related matrix-associated actin-dependent regulator of chromatin subfamily A-like protein 1 [EC:3.6.4.12]	Chromosome and associated proteins [BR:ko03036]	0.00146335	0.00515751	11	37
K03655	recG; ATP-dependent DNA helicase RecG [EC:3.6.4.12]	Homologous recombination [PATH:ko03440]	0.00172941	0.00473934	13	34
K07727	K07727; putative transcriptional regulator	Transcription factors [BR:ko03000]	0.0058534	0.000418177	44	3
