# Supplementary material for: Metagenomic-based characterization of the gut virome in patients with polycystic ovary syndrome
Source: Front Microbiol. 2022 Aug 16;13:951782. doi: 10.3389/fmicb.2022.951782 (PMC9424824; doi:10.3389/fmicb.2022.951782)
Supplement: Supplementary file 4 [file Table_4.XLSX]

## Sheet: Table S4
Table S4| Detailed information of the correlations between PCOS-associated vOTUs and bacterial genera.
Bacterial genus name	vOTU ID	vOTU taxonomical assignment	rho	Spearman correlation test P-value	q-value
Acholeplasma	v21071	unclassified	0.685345	4.85e-14	3.73738e-11
Acholeplasma	v03307	unclassified	0.651992	1.93e-12	1.05639e-09
Acholeplasma	v19019	Siphoviridae	0.636065	9.56e-12	4.10167e-09
Acholeplasma	v04013	unclassified	0.63475	1.09e-11	4.57642e-09
Acholeplasma	v07112	Siphoviridae	0.62905	1.88e-11	7.27038e-09
Acholeplasma	v05722	unclassified	0.624046	3.01e-11	1.07766e-08
Acholeplasma	v23193	unclassified	0.617753	5.39e-11	1.78886e-08
Acholeplasma	v11524	unclassified	0.60993	1.09e-10	3.33521e-08
Acholeplasma	v24876	unclassified	0.608302	1.26e-10	3.73866e-08
Acholeplasma	v07057	unclassified	0.607803	1.32e-10	3.89458e-08
Acholeplasma	v00085	unclassified	0.604076	1.83e-10	5.08818e-08
Agathobaculum	v04615	Siphoviridae	0.751975	5.69e-18	8.03859e-15
Agathobaculum	v09848	Siphoviridae	0.674183	1.76e-13	1.21317e-10
Agathobaculum	v19709	Siphoviridae	0.608084	1.29e-10	3.81324e-08
Agathobaculum	v01494	Siphoviridae	0.602269	2.14e-10	5.81102e-08
Anaeromassilibacillus	v00556	Siphoviridae	0.686721	4.13e-14	3.21414e-11
Anaeromassilibacillus	v09475	unclassified	0.682221	7e-14	5.2272e-11
Anaeromassilibacillus	v03317	unclassified	0.677676	1.18e-13	8.46878e-11
Anaeromassilibacillus	v02531	unclassified	0.676828	1.3e-13	9.24539e-11
Anaeromassilibacillus	v22361	unclassified	0.672397	2.14e-13	1.45275e-10
Anaeromassilibacillus	v22484	Myoviridae	0.66112	7.37e-13	4.55013e-10
Anaeromassilibacillus	v02288	Siphoviridae	0.656478	1.21e-12	7.08013e-10
Anaeromassilibacillus	v02552	unclassified	0.654144	1.54e-12	8.76576e-10
Anaeromassilibacillus	v03935	Siphoviridae	0.64885	2.66e-12	1.39044e-09
Anaeromassilibacillus	v01156	unclassified	0.647967	2.92e-12	1.50626e-09
Anaeromassilibacillus	v03263	unclassified	0.645632	3.7e-12	1.84489e-09
Anaeromassilibacillus	v06696	unclassified	0.645019	3.93e-12	1.94106e-09
Anaeromassilibacillus	v07168	unclassified	0.643789	4.45e-12	2.16718e-09
Anaeromassilibacillus	v04160	unclassified	0.641342	5.68e-12	2.67482e-09
Anaeromassilibacillus	v22017	Myoviridae	0.639292	6.96e-12	3.1499e-09
Anaeromassilibacillus	v13759	unclassified	0.638304	7.68e-12	3.40692e-09
Anaeromassilibacillus	v03232	unclassified	0.636614	9.06e-12	3.90854e-09
Anaeromassilibacillus	v22382	unclassified	0.635192	1.04e-11	4.39e-09
Anaeromassilibacillus	v06675	unclassified	0.635069	1.05e-11	4.42032e-09
Anaeromassilibacillus	v22407	unclassified	0.634602	1.1e-11	4.60608e-09
Anaeromassilibacillus	v22533	unclassified	0.633905	1.18e-11	4.8824e-09
Anaeromassilibacillus	v00649	unclassified	0.631529	1.48e-11	5.9206e-09
Anaeromassilibacillus	v04029	unclassified	0.631525	1.48e-11	5.9206e-09
Anaeromassilibacillus	v03241	unclassified	0.6295	1.8e-11	7.03912e-09
Anaeromassilibacillus	v18113	unclassified	0.62804	2.07e-11	7.90765e-09
Anaeromassilibacillus	v22363	unclassified	0.627709	2.14e-11	8.13542e-09
Anaeromassilibacillus	v06343	unclassified	0.626927	2.3e-11	8.65971e-09
Anaeromassilibacillus	v01742	unclassified	0.626391	2.42e-11	9.00343e-09
Anaeromassilibacillus	v24876	unclassified	0.625967	2.52e-11	9.28734e-09
Anaeromassilibacillus	v03356	Myoviridae	0.625662	2.59e-11	9.50067e-09
Anaeromassilibacillus	v23193	unclassified	0.62441	2.91e-11	1.05025e-08
Anaeromassilibacillus	v12701	unclassified	0.623339	3.22e-11	1.13727e-08
Anaeromassilibacillus	v04902	unclassified	0.623036	3.31e-11	1.15991e-08
Anaeromassilibacillus	v03030	unclassified	0.621849	3.7e-11	1.27942e-08
Anaeromassilibacillus	v20955	unclassified	0.61847	5.05e-11	1.68673e-08
Anaeromassilibacillus	v01117	unclassified	0.617033	5.76e-11	1.8996e-08
Anaeromassilibacillus	v06334	unclassified	0.616769	5.9e-11	1.93965e-08
Anaeromassilibacillus	v03841	unclassified	0.616133	6.25e-11	2.03763e-08
Anaeromassilibacillus	v03965	unclassified	0.615488	6.63e-11	2.15257e-08
Anaeromassilibacillus	v00630	unclassified	0.614292	7.39e-11	2.36746e-08
Anaeromassilibacillus	v01740	unclassified	0.611397	9.59e-11	2.97207e-08
Anaeromassilibacillus	v06126	unclassified	0.611395	9.59e-11	2.97207e-08
Anaeromassilibacillus	v00612	unclassified	0.60929	1.16e-10	3.50157e-08
Anaeromassilibacillus	v02659	unclassified	0.608569	1.23e-10	3.67397e-08
Anaeromassilibacillus	v11410	unclassified	0.608541	1.24e-10	3.69329e-08
Anaeromassilibacillus	v20777	Microviridae	0.607675	1.33e-10	3.91304e-08
Anaeromassilibacillus	v06396	unclassified	0.6072	1.39e-10	4.05157e-08
Anaeromassilibacillus	v06656	unclassified	0.607068	1.41e-10	4.09843e-08
Anaeromassilibacillus	v22364	unclassified	0.606416	1.49e-10	4.2755e-08
Anaeromassilibacillus	v23194	unclassified	0.604404	1.78e-10	4.95795e-08
Anaeromassilibacillus	v22685	unclassified	0.60384	1.87e-10	5.19479e-08
Anaeromassilibacillus	v06331	unclassified	0.601834	2.22e-10	5.9971e-08
Anaeromassilibacillus	v11639	unclassified	0.601366	2.31e-10	6.20282e-08
Anaeromassilibacillus	v01102	unclassified	0.600998	2.39e-10	6.39029e-08
Anaeromassilibacillus	v06377	unclassified	0.600094	2.58e-10	6.83999e-08
Anaerotruncus	v22435	unclassified	0.798912	1.4e-21	3.07052e-18
Anaerotruncus	v00497	unclassified	0.794011	3.68e-21	7.64348e-18
Anaerotruncus	v24477	unclassified	0.788224	1.12e-20	2.23737e-17
Anaerotruncus	v05519	unclassified	0.779706	5.36e-20	9.88863e-17
Anaerotruncus	v07145	unclassified	0.778897	6.2e-20	1.13715e-16
Anaerotruncus	v04941	unclassified	0.774543	1.34e-19	2.36105e-16
Anaerotruncus	v08896	unclassified	0.766722	5.16e-19	8.38519e-16
Anaerotruncus	v21285	unclassified	0.763413	8.98e-19	1.4012e-15
Anaerotruncus	v21904	unclassified	0.752387	5.33e-18	7.63314e-15
Anaerotruncus	v06956	Quimbyviridae	0.743566	2.08e-17	2.71814e-14
Anaerotruncus	v01460	unclassified	0.738503	4.42e-17	5.41505e-14
Anaerotruncus	v21918	unclassified	0.737821	4.89e-17	5.94442e-14
Anaerotruncus	v22365	unclassified	0.733322	9.41e-17	1.09713e-13
Anaerotruncus	v05542	unclassified	0.731067	1.3e-16	1.48804e-13
Anaerotruncus	v21278	unclassified	0.728544	1.86e-16	2.06133e-13
Anaerotruncus	v03227	unclassified	0.727442	2.17e-16	2.36313e-13
Anaerotruncus	v00911	unclassified	0.725147	2.99e-16	3.21151e-13
Anaerotruncus	v22183	unclassified	0.724721	3.17e-16	3.38168e-13
Anaerotruncus	v04368	unclassified	0.724567	3.24e-16	3.44359e-13
Anaerotruncus	v24727	unclassified	0.724549	3.25e-16	3.44359e-13
Anaerotruncus	v20139	unclassified	0.719541	6.46e-16	6.62112e-13
Anaerotruncus	v12994	unclassified	0.716684	9.49e-16	9.50916e-13
Anaerotruncus	v01557	unclassified	0.71366	1.42e-15	1.39174e-12
Anaerotruncus	v22155	unclassified	0.713033	1.54e-15	1.50465e-12
Anaerotruncus	v03985	unclassified	0.71002	2.29e-15	2.18303e-12
Anaerotruncus	v21914	unclassified	0.708718	2.71e-15	2.55238e-12
Anaerotruncus	v02656	unclassified	0.708543	2.77e-15	2.60108e-12
Anaerotruncus	v21070	unclassified	0.70023	7.98e-15	7.11018e-12
Anaerotruncus	v01476	unclassified	0.686778	4.1e-14	3.20671e-11
Anaerotruncus	v05921	unclassified	0.683187	6.25e-14	4.68947e-11
Anaerotruncus	v25478	Quimbyviridae	0.681962	7.21e-14	5.37123e-11
Anaerotruncus	v22226	unclassified	0.679834	9.22e-14	6.75628e-11
Anaerotruncus	v05580	unclassified	0.677181	1.25e-13	8.91e-11
Anaerotruncus	v04062	unclassified	0.675539	1.51e-13	1.05475e-10
Anaerotruncus	v00005	unclassified	0.67395	1.8e-13	1.23802e-10
Anaerotruncus	v20496	unclassified	0.66925	3.04e-13	2.01573e-10
Anaerotruncus	v23044	unclassified	0.66533	4.68e-13	2.98333e-10
Anaerotruncus	v07095	unclassified	0.664605	5.06e-13	3.19311e-10
Anaerotruncus	v00939	unclassified	0.657296	1.11e-12	6.55615e-10
Anaerotruncus	v25298	unclassified	0.655572	1.33e-12	7.68196e-10
Anaerotruncus	v01078	unclassified	0.653916	1.58e-12	8.91256e-10
Anaerotruncus	v08642	Quimbyviridae	0.652754	1.78e-12	9.84594e-10
Anaerotruncus	v17382	unclassified	0.650319	2.29e-12	1.22982e-09
Anaerotruncus	v11951	unclassified	0.650187	2.32e-12	1.23957e-09
Anaerotruncus	v00602	unclassified	0.649669	2.45e-12	1.30017e-09
Anaerotruncus	v22405	unclassified	0.648065	2.89e-12	1.4957e-09
Anaerotruncus	v03595	unclassified	0.647867	2.95e-12	1.51426e-09
Anaerotruncus	v01351	unclassified	0.641198	5.76e-12	2.70437e-09
Anaerotruncus	v00757	Quimbyviridae	0.639829	6.6e-12	3.01306e-09
Anaerotruncus	v03917	Gratiaviridae	0.637311	8.46e-12	3.69544e-09
Anaerotruncus	v19345	unclassified	0.637216	8.54e-12	3.72002e-09
Anaerotruncus	v06541	unclassified	0.635793	9.82e-12	4.196e-09
Anaerotruncus	v19568	unclassified	0.635577	1e-11	4.2613e-09
Anaerotruncus	v07172	unclassified	0.635526	1.01e-11	4.29808e-09
Anaerotruncus	v05227	unclassified	0.633789	1.19e-11	4.91729e-09
Anaerotruncus	v05097	Quimbyviridae	0.631666	1.46e-11	5.86303e-09
Anaerotruncus	v20291	unclassified	0.629434	1.81e-11	7.06062e-09
Anaerotruncus	v03328	unclassified	0.628334	2.01e-11	7.70661e-09
Anaerotruncus	v04375	unclassified	0.623214	3.26e-11	1.14752e-08
Anaerotruncus	v03799	unclassified	0.611723	9.31e-11	2.89674e-08
Anaerotruncus	v06351	unclassified	0.608413	1.25e-10	3.7125e-08
Anaerotruncus	v06229	unclassified	0.605794	1.57e-10	4.44808e-08
Anaerotruncus	v12327	unclassified	0.605258	1.65e-10	4.63703e-08
Angelakisella	v23619	Myoviridae	0.689659	2.91e-14	2.37674e-11
Angelakisella	v22361	unclassified	0.689235	3.06e-14	2.48631e-11
Angelakisella	v03254	unclassified	0.676652	1.33e-13	9.39483e-11
Angelakisella	v02531	unclassified	0.657798	1.05e-12	6.27264e-10
Angelakisella	v06889	Myoviridae	0.638826	7.29e-12	3.26625e-09
Angelakisella	v03232	unclassified	0.6313	1.52e-11	6.04209e-09
Angelakisella	v03307	unclassified	0.625222	2.7e-11	9.83515e-09
Angelakisella	v11410	unclassified	0.624281	2.95e-11	1.06346e-08
Angelakisella	v22533	unclassified	0.623612	3.14e-11	1.11403e-08
Angelakisella	v04160	unclassified	0.622106	3.61e-11	1.25106e-08
Angelakisella	v13759	unclassified	0.621289	3.9e-11	1.33825e-08
Angelakisella	v00612	unclassified	0.621044	3.99e-11	1.36764e-08
Angelakisella	v23193	unclassified	0.618969	4.83e-11	1.62363e-08
Angelakisella	v04615	Siphoviridae	0.614736	7.1e-11	2.29566e-08
Angelakisella	v03660	unclassified	0.614533	7.23e-11	2.33288e-08
Angelakisella	v07052	Siphoviridae	0.613845	7.69e-11	2.4436e-08
Angelakisella	v06126	unclassified	0.613339	8.05e-11	2.54254e-08
Angelakisella	v06675	unclassified	0.611876	9.18e-11	2.86197e-08
Angelakisella	v06716	unclassified	0.611654	9.37e-11	2.91252e-08
Angelakisella	v01375	unclassified	0.610923	1e-10	3.08086e-08
Angelakisella	v02552	unclassified	0.609644	1.12e-10	3.40376e-08
Angelakisella	v12882	unclassified	0.608508	1.24e-10	3.69329e-08
Angelakisella	v22407	unclassified	0.606793	1.44e-10	4.16633e-08
Angelakisella	v20739	unclassified	0.606391	1.49e-10	4.2755e-08
Angelakisella	v25011	unclassified	0.602705	2.06e-10	5.6328e-08
Angelakisella	v16695	unclassified	0.602382	2.12e-10	5.7617e-08
Bacillus	v08516	unclassified	0.724339	3.35e-16	3.5376e-13
Bacillus	v07453	unclassified	0.715658	1.09e-15	1.07842e-12
Bacillus	v22880	unclassified	0.712482	1.66e-15	1.61185e-12
Bacillus	v04373	unclassified	0.704759	4.51e-15	4.14804e-12
Bacillus	v04975	unclassified	0.700611	7.61e-15	6.81926e-12
Bacillus	v22008	unclassified	0.695852	1.37e-14	1.17078e-11
Bacillus	v06168	unclassified	0.694874	1.55e-14	1.31032e-11
Bacillus	v22188	unclassified	0.6921	2.17e-14	1.80526e-11
Bacillus	v04030	unclassified	0.691002	2.48e-14	2.05769e-11
Bacillus	v00629	unclassified	0.687163	3.92e-14	3.08904e-11
Bacillus	v07673	unclassified	0.686717	4.13e-14	3.21414e-11
Bacillus	v07290	Quimbyviridae	0.686423	4.27e-14	3.31487e-11
Bacillus	v02343	unclassified	0.685228	4.92e-14	3.78203e-11
Bacillus	v05522	unclassified	0.685006	5.05e-14	3.87247e-11
Bacillus	v05666	unclassified	0.683891	5.76e-14	4.37115e-11
Bacillus	v07665	Podoviridae_crAss-like	0.68333	6.15e-14	4.62551e-11
Bacillus	v21056	unclassified	0.681145	7.93e-14	5.86581e-11
Bacillus	v22163	unclassified	0.681097	7.97e-14	5.88152e-11
Bacillus	v11948	unclassified	0.677749	1.17e-13	8.41627e-11
Bacillus	v17301	unclassified	0.67596	1.44e-13	1.01262e-10
Bacillus	v01095	unclassified	0.672474	2.13e-13	1.4491e-10
Bacillus	v03632	unclassified	0.669596	2.93e-13	1.95104e-10
Bacillus	v01091	unclassified	0.669285	3.03e-13	2.01336e-10
Bacillus	v05518	unclassified	0.668823	3.19e-13	2.09307e-10
Bacillus	v18675	unclassified	0.667777	3.58e-13	2.32947e-10
Bacillus	v06687	unclassified	0.667535	3.68e-13	2.38958e-10
Bacillus	v21069	unclassified	0.665564	4.56e-13	2.92467e-10
Bacillus	v03256	unclassified	0.664551	5.09e-13	3.2056e-10
Bacillus	v01508	unclassified	0.663167	5.91e-13	3.68502e-10
Bacillus	v07170	unclassified	0.661546	7.04e-13	4.36358e-10
Bacillus	v22563	unclassified	0.660822	7.61e-13	4.67686e-10
Bacillus	v04355	unclassified	0.660806	7.62e-13	4.67686e-10
Bacillus	v03334	unclassified	0.658722	9.52e-13	5.75294e-10
Bacillus	v07258	unclassified	0.657975	1.03e-12	6.1649e-10
Bacillus	v00327	Quimbyviridae	0.657582	1.07e-12	6.36786e-10
Bacillus	v16692	unclassified	0.657604	1.07e-12	6.36786e-10
Bacillus	v05251	Quimbyviridae	0.654828	1.44e-12	8.24142e-10
Bacillus	v03350	unclassified	0.653938	1.57e-12	8.88813e-10
Bacillus	v15622	unclassified	0.651353	2.06e-12	1.12167e-09
Bacillus	v23114	unclassified	0.650286	2.3e-12	1.23308e-09
Bacillus	v03844	unclassified	0.649047	2.61e-12	1.37115e-09
Bacillus	v07141	unclassified	0.648767	2.69e-12	1.40145e-09
Bacillus	v22007	unclassified	0.648304	2.82e-12	1.46431e-09
Bacillus	v09447	unclassified	0.648133	2.87e-12	1.48781e-09
Bacillus	v06333	unclassified	0.647868	2.95e-12	1.51426e-09
Bacillus	v12424	unclassified	0.647618	3.02e-12	1.54514e-09
Bacillus	v17037	unclassified	0.647602	3.03e-12	1.54773e-09
Bacillus	v13396	unclassified	0.646413	3.41e-12	1.71392e-09
Bacillus	v10765	unclassified	0.644378	4.19e-12	2.05652e-09
Bacillus	v05587	unclassified	0.641643	5.52e-12	2.6231e-09
Bacillus	v04019	unclassified	0.641174	5.78e-12	2.70566e-09
Bacillus	v04139	unclassified	0.641037	5.86e-12	2.73495e-09
Bacillus	v05201	unclassified	0.640269	6.32e-12	2.91493e-09
Bacillus	v18448	unclassified	0.639244	7e-12	3.16344e-09
Bacillus	v21220	unclassified	0.637898	7.99e-12	3.51955e-09
Bacillus	v11711	unclassified	0.636748	8.94e-12	3.86741e-09
Bacillus	v20762	unclassified	0.636447	9.21e-12	3.96235e-09
Bacillus	v00652	unclassified	0.636003	9.62e-12	4.12178e-09
Bacillus	v04942	unclassified	0.634505	1.11e-11	4.62941e-09
Bacillus	v21970	Quimbyviridae	0.633304	1.25e-11	5.14488e-09
Bacillus	v06538	unclassified	0.632463	1.36e-11	5.50374e-09
Bacillus	v01005	unclassified	0.632411	1.36e-11	5.50374e-09
Bacillus	v07639	unclassified	0.62848	1.98e-11	7.61019e-09
Bacillus	v05200	unclassified	0.627955	2.09e-11	7.96465e-09
Bacillus	v07637	unclassified	0.627806	2.12e-11	8.06917e-09
Bacillus	v04730	unclassified	0.627472	2.18e-11	8.25746e-09
Bacillus	v11019	unclassified	0.627338	2.21e-11	8.361e-09
Bacillus	v05594	unclassified	0.627075	2.27e-11	8.55703e-09
Bacillus	v05278	unclassified	0.625017	2.75e-11	9.97096e-09
Bacillus	v04720	unclassified	0.624663	2.85e-11	1.03097e-08
Bacillus	v05820	unclassified	0.624251	2.96e-11	1.06584e-08
Bacillus	v00058	unclassified	0.623797	3.09e-11	1.10003e-08
Bacillus	v22868	unclassified	0.620807	4.07e-11	1.39202e-08
Bacillus	v17320	unclassified	0.619613	4.55e-11	1.5394e-08
Bacillus	v05622	unclassified	0.61942	4.63e-11	1.5631e-08
Bacillus	v20944	unclassified	0.618962	4.83e-11	1.62363e-08
Bacillus	v00053	unclassified	0.617351	5.6e-11	1.85463e-08
Bacillus	v09048	unclassified	0.614203	7.45e-11	2.38181e-08
Bacillus	v19493	unclassified	0.612798	8.45e-11	2.6555e-08
Bacillus	v07527	unclassified	0.612202	8.92e-11	2.78923e-08
Bacillus	v01548	unclassified	0.610516	1.04e-10	3.19782e-08
Bacillus	v03298	unclassified	0.609165	1.17e-10	3.52159e-08
Bacillus	v19238	unclassified	0.609176	1.17e-10	3.52159e-08
Bacillus	v00923	unclassified	0.608616	1.23e-10	3.67397e-08
Bacillus	v04150	unclassified	0.608572	1.23e-10	3.67397e-08
Bacillus	v12947	unclassified	0.607299	1.38e-10	4.03366e-08
Bacillus	v01450	unclassified	0.607199	1.39e-10	4.05157e-08
Bacillus	v07451	unclassified	0.606511	1.48e-10	4.25849e-08
Bacillus	v01467	unclassified	0.605432	1.62e-10	4.55681e-08
Bacillus	v03882	unclassified	0.603513	1.92e-10	5.31017e-08
Bacillus	v08874	Quimbyviridae	0.603416	1.94e-10	5.35133e-08
Bacillus	v21005	unclassified	0.603047	2e-10	5.49749e-08
Bacillus	v20559	unclassified	0.601243	2.34e-10	6.27264e-08
Bacteroides	v05580	unclassified	0.808085	0	0
Bacteroides	v02579	unclassified	0.62588	0	0
Bacteroides	v05519	unclassified	0.74078	0	0
Bacteroides	v04396	unclassified	0.789806	0	0
Bacteroides	v05537	unclassified	0.644976	0	0
Bacteroides	v21278	unclassified	0.834101	0	0
Bacteroides	v07145	unclassified	0.633417	0	0
Bacteroides	v03227	unclassified	0.860903	0	0
Bacteroides	v04062	unclassified	0.858175	0	0
Bacteroides	v22183	unclassified	0.841854	0	0
Bacteroides	v22365	unclassified	0.839681	0	0
Bacteroides	v07456	unclassified	0.835273	0	0
Bacteroides	v04941	unclassified	0.802799	0	0
Bacteroides	v19345	unclassified	0.737188	0	0
Bacteroides	v21070	unclassified	0.841607	0	0
Bacteroides	v22900	unclassified	0.767628	0	0
Bacteroides	v22162	unclassified	0.734985	0	0
Bacteroides	v04368	unclassified	0.848527	0	0
Bacteroides	v01108	unclassified	0.721237	0	0
Bacteroides	v06328	unclassified	0.803754	0	0
Bacteroides	v03305	unclassified	0.774748	0	0
Bacteroides	v22599	unclassified	0.91437	4.18e-37	5.69992e-33
Bacteroides	v21062	unclassified	0.894848	2.78e-33	3.48759e-29
Bacteroides	v22428	unclassified	0.89333	5.11e-33	6.16408e-29
Bacteroides	v03595	unclassified	0.872161	1.09e-29	7.27359e-26
Bacteroides	v19568	unclassified	0.866771	6.17e-29	3.79433e-25
Bacteroides	v22155	unclassified	0.866378	6.98e-29	4.13047e-25
Bacteroides	v06346	unclassified	0.857385	1.06e-27	5.45e-24
Bacteroides	v21918	unclassified	0.848053	1.48e-26	6.53768e-23
Bacteroides	v02656	unclassified	0.84035	1.15e-25	4.62406e-22
Bacteroides	v01460	unclassified	0.839884	1.3e-25	5.09652e-22
Bacteroides	v00911	unclassified	0.838708	1.75e-25	6.69337e-22
Bacteroides	v21914	unclassified	0.833288	6.83e-25	2.35396e-21
Bacteroides	v00005	unclassified	0.8317	1.01e-24	3.40611e-21
Bacteroides	v01476	unclassified	0.827371	2.86e-24	9.34362e-21
Bacteroides	v00757	Quimbyviridae	0.826726	3.33e-24	1.05494e-20
Bacteroides	v07095	unclassified	0.825292	4.67e-24	1.45016e-20
Bacteroides	v05097	Quimbyviridae	0.825085	4.9e-24	1.50666e-20
Bacteroides	v16548	unclassified	0.824463	5.66e-24	1.69959e-20
Bacteroides	v18249	unclassified	0.824443	5.69e-24	1.69959e-20
Bacteroides	v03799	unclassified	0.8234	7.24e-24	2.12215e-20
Bacteroides	v20291	unclassified	0.818035	2.46e-23	6.76785e-20
Bacteroides	v12994	unclassified	0.816171	3.72e-23	9.97189e-20
Bacteroides	v24727	unclassified	0.816171	3.72e-23	9.97189e-20
Bacteroides	v00079	unclassified	0.813298	6.98e-23	1.80922e-19
Bacteroides	v00069	unclassified	0.811986	9.27e-23	2.34465e-19
Bacteroides	v00483	unclassified	0.810043	1.41e-22	3.48206e-19
Bacteroides	v00084	unclassified	0.808719	1.86e-22	4.54645e-19
Bacteroides	v11951	unclassified	0.808289	2.04e-22	4.92161e-19
Bacteroides	v03310	unclassified	0.806446	3e-22	7.128e-19
Bacteroides	v20139	unclassified	0.802455	6.85e-22	1.57969e-18
Bacteroides	v01078	unclassified	0.801974	7.55e-22	1.72841e-18
Bacteroides	v14074	unclassified	0.801525	8.27e-22	1.87952e-18
Bacteroides	v21904	unclassified	0.799105	1.35e-21	2.98171e-18
Bacteroides	v07571	unclassified	0.796784	2.14e-21	4.62878e-18
Bacteroides	v03985	unclassified	0.796389	2.31e-21	4.96226e-18
Bacteroides	v00636	unclassified	0.796128	2.43e-21	5.18453e-18
Bacteroides	v02621	unclassified	0.794923	3.08e-21	6.48313e-18
Bacteroides	v06956	Quimbyviridae	0.791803	5.64e-21	1.15613e-17
Bacteroides	v21285	unclassified	0.791716	5.74e-21	1.16899e-17
Bacteroides	v22152	unclassified	0.79043	7.34e-21	1.4852e-17
Bacteroides	v01004	unclassified	0.790247	7.6e-21	1.52795e-17
Bacteroides	v02676	unclassified	0.787813	1.21e-20	2.40187e-17
Bacteroides	v20597	unclassified	0.784712	2.15e-20	4.18825e-17
Bacteroides	v01080	unclassified	0.784384	2.28e-20	4.387e-17
Bacteroides	v18897	unclassified	0.782033	3.52e-20	6.69082e-17
Bacteroides	v05535	unclassified	0.781568	3.83e-20	7.19288e-17
Bacteroides	v07161	unclassified	0.777986	7.3e-20	1.31581e-16
Bacteroides	v22410	unclassified	0.776602	9.34e-20	1.66439e-16
Bacteroides	v23919	unclassified	0.774232	1.42e-19	2.48803e-16
Bacteroides	v06523	unclassified	0.77375	1.54e-19	2.6833e-16
Bacteroides	v06381	unclassified	0.773225	1.69e-19	2.9123e-16
Bacteroides	v22884	unclassified	0.771804	2.17e-19	3.69881e-16
Bacteroides	v02670	unclassified	0.771453	2.3e-19	3.89921e-16
Bacteroides	v04066	unclassified	0.770847	2.55e-19	4.29357e-16
Bacteroides	v05558	unclassified	0.770836	2.56e-19	4.29357e-16
Bacteroides	v06355	unclassified	0.769496	3.22e-19	5.34336e-16
Bacteroides	v05217	unclassified	0.769204	3.39e-19	5.59586e-16
Bacteroides	v08683	Quimbyviridae	0.767635	4.42e-19	7.25787e-16
Bacteroides	v05346	unclassified	0.766997	4.93e-19	8.05315e-16
Bacteroides	v21096	unclassified	0.765312	6.54e-19	1.0573e-15
Bacteroides	v04933	unclassified	0.764744	7.19e-19	1.15052e-15
Bacteroides	v03744	unclassified	0.764428	7.58e-19	1.20677e-15
Bacteroides	v07172	unclassified	0.764172	7.91e-19	1.25294e-15
Bacteroides	v20639	unclassified	0.761215	1.29e-18	1.98326e-15
Bacteroides	v05542	unclassified	0.760486	1.45e-18	2.21837e-15
Bacteroides	v03342	unclassified	0.760174	1.53e-18	2.31815e-15
Bacteroides	v24477	unclassified	0.758325	2.07e-18	3.10631e-15
Bacteroides	v21265	unclassified	0.75816	2.12e-18	3.16619e-15
Bacteroides	v00939	unclassified	0.757193	2.48e-18	3.68629e-15
Bacteroides	v22377	unclassified	0.754998	3.53e-18	5.19775e-15
Bacteroides	v25101	unclassified	0.754607	3.75e-18	5.49589e-15
Bacteroides	v12918	unclassified	0.754372	3.89e-18	5.67455e-15
Bacteroides	v06354	unclassified	0.753596	4.4e-18	6.3888e-15
Bacteroides	v06362	unclassified	0.753504	4.47e-18	6.46053e-15
Bacteroides	v11649	unclassified	0.753446	4.51e-18	6.48844e-15
Bacteroides	v01461	unclassified	0.75168	5.96e-18	8.38227e-15
Bacteroides	v06353	unclassified	0.750826	6.81e-18	9.45059e-15
Bacteroides	v22859	unclassified	0.749448	8.44e-18	1.16099e-14
Bacteroides	v22712	unclassified	0.748884	9.21e-18	1.26138e-14
Bacteroides	v02475	unclassified	0.748529	9.73e-18	1.3268e-14
Bacteroides	v20204	unclassified	0.747461	1.15e-17	1.56137e-14
Bacteroides	v02209	unclassified	0.747308	1.17e-17	1.58168e-14
Bacteroides	v23191	unclassified	0.746726	1.28e-17	1.72296e-14
Bacteroides	v23120	unclassified	0.746085	1.42e-17	1.90324e-14
Bacteroides	v00578	unclassified	0.745505	1.55e-17	2.05118e-14
Bacteroides	v04050	unclassified	0.74464	1.76e-17	2.3193e-14
Bacteroides	v04063	unclassified	0.743714	2.03e-17	2.6639e-14
Bacteroides	v03323	unclassified	0.74309	2.23e-17	2.87819e-14
Bacteroides	v02625	unclassified	0.743083	2.23e-17	2.87819e-14
Bacteroides	v22853	unclassified	0.7431	2.23e-17	2.87819e-14
Bacteroides	v25343	Quimbyviridae	0.742243	2.53e-17	3.252e-14
Bacteroides	v11190	unclassified	0.741513	2.83e-17	3.60804e-14
Bacteroides	v04832	unclassified	0.738946	4.14e-17	5.11195e-14
Bacteroides	v05876	unclassified	0.738129	4.67e-17	5.69907e-14
Bacteroides	v10376	unclassified	0.736293	6.11e-17	7.28628e-14
Bacteroides	v07285	unclassified	0.734841	7.55e-17	8.93555e-14
Bacteroides	v23872	Quimbyviridae	0.734481	7.95e-17	9.37359e-14
Bacteroides	v22450	unclassified	0.732091	1.12e-16	1.30099e-13
Bacteroides	v01543	unclassified	0.73183	1.17e-16	1.35406e-13
Bacteroides	v05227	unclassified	0.731719	1.18e-16	1.36061e-13
Bacteroides	v04389	unclassified	0.731393	1.24e-16	1.42456e-13
Bacteroides	v23064	unclassified	0.729904	1.53e-16	1.7261e-13
Bacteroides	v02606	unclassified	0.728713	1.81e-16	2.02019e-13
Bacteroides	v25362	unclassified	0.72862	1.84e-16	2.04639e-13
Bacteroides	v00643	unclassified	0.727672	2.1e-16	2.29487e-13
Bacteroides	v03268	unclassified	0.725635	2.79e-16	3.0278e-13
Bacteroides	v21175	unclassified	0.725252	2.95e-16	3.17943e-13
Bacteroides	v03327	unclassified	0.725002	3.05e-16	3.26477e-13
Bacteroides	v02279	unclassified	0.721532	4.92e-16	5.09264e-13
Bacteroides	v03912	unclassified	0.721405	5.01e-16	5.16874e-13
Bacteroides	v13458	Quimbyviridae	0.720762	5.47e-16	5.62481e-13
Bacteroides	v06358	Quimbyviridae	0.718696	7.24e-16	7.3964e-13
Bacteroides	v01008	unclassified	0.717867	8.09e-16	8.21127e-13
Bacteroides	v00879	unclassified	0.716803	9.34e-16	9.38886e-13
Bacteroides	v25850	unclassified	0.716024	1.04e-15	1.03221e-12
Bacteroides	v05192	unclassified	0.714073	1.34e-15	1.31745e-12
Bacteroides	v22863	unclassified	0.712635	1.62e-15	1.5779e-12
Bacteroides	v06392	unclassified	0.711805	1.81e-15	1.75208e-12
Bacteroides	v06671	unclassified	0.711616	1.86e-15	1.79494e-12
Bacteroides	v24928	unclassified	0.711251	1.95e-15	1.87602e-12
Bacteroides	v02024	unclassified	0.710253	2.22e-15	2.12275e-12
Bacteroides	v07139	unclassified	0.709601	2.42e-15	2.29997e-12
Bacteroides	v25298	unclassified	0.709135	2.57e-15	2.43515e-12
Bacteroides	v04375	unclassified	0.706505	3.6e-15	3.36034e-12
Bacteroides	v02281	unclassified	0.705019	4.36e-15	4.03373e-12
Bacteroides	v01058	unclassified	0.704551	4.63e-15	4.24595e-12
Bacteroides	v01145	Quimbyviridae	0.704271	4.79e-15	4.37988e-12
Bacteroides	v03917	Gratiaviridae	0.703832	5.07e-15	4.62243e-12
Bacteroides	v01110	unclassified	0.702325	6.13e-15	5.54053e-12
Bacteroides	v02339	unclassified	0.701983	6.4e-15	5.76794e-12
Bacteroides	v00042	unclassified	0.699994	8.22e-15	7.30327e-12
Bacteroides	v22176	unclassified	0.699097	9.19e-15	8.07361e-12
Bacteroides	v09258	Quimbyviridae	0.695953	1.36e-14	1.16541e-11
Bacteroides	v22414	unclassified	0.695185	1.49e-14	1.26643e-11
Bacteroides	v16459	Siphoviridae	0.693195	1.9e-14	1.60188e-11
Bacteroides	v20110	Quimbyviridae	0.692352	2.1e-14	1.76104e-11
Bacteroides	v07171	unclassified	0.692085	2.17e-14	1.80526e-11
Bacteroides	v06351	unclassified	0.689992	2.79e-14	2.29668e-11
Bacteroides	v07317	unclassified	0.689891	2.83e-14	2.3235e-11
Bacteroides	v12335	Quimbyviridae	0.689707	2.89e-14	2.36657e-11
Bacteroides	v05110	unclassified	0.688636	3.29e-14	2.65941e-11
Bacteroides	v22367	unclassified	0.688205	3.46e-14	2.78248e-11
Bacteroides	v13426	unclassified	0.687651	3.7e-14	2.94528e-11
Bacteroides	v22435	unclassified	0.687459	3.78e-14	2.99376e-11
Bacteroides	v01076	unclassified	0.687099	3.95e-14	3.09712e-11
Bacteroides	v04165	unclassified	0.683865	5.77e-14	4.37115e-11
Bacteroides	v07444	unclassified	0.679378	9.72e-14	7.08954e-11
Bacteroides	v03328	unclassified	0.67866	1.06e-13	7.67783e-11
Bacteroides	v22854	unclassified	0.676693	1.32e-13	9.36639e-11
Bacteroides	v12327	unclassified	0.675039	1.59e-13	1.10817e-10
Bacteroides	v04053	unclassified	0.674269	1.74e-13	1.20468e-10
Bacteroides	v19048	unclassified	0.674212	1.75e-13	1.20893e-10
Bacteroides	v06326	unclassified	0.669989	2.8e-13	1.87243e-10
Bacteroides	v00497	unclassified	0.669243	3.05e-13	2.0181e-10
Bacteroides	v16715	unclassified	0.668951	3.15e-13	2.07115e-10
Bacteroides	v00381	unclassified	0.667767	3.58e-13	2.32947e-10
Bacteroides	v21912	unclassified	0.666412	4.16e-13	2.69012e-10
Bacteroides	v06012	unclassified	0.663387	5.78e-13	3.61114e-10
Bacteroides	v13655	unclassified	0.658097	1.02e-12	6.11672e-10
Bacteroides	v12360	Quimbyviridae	0.657434	1.09e-12	6.4746e-10
Bacteroides	v02526	unclassified	0.656738	1.17e-12	6.8846e-10
Bacteroides	v06461	unclassified	0.653916	1.58e-12	8.91256e-10
Bacteroides	v08725	unclassified	0.653653	1.62e-12	9.12179e-10
Bacteroides	v01120	unclassified	0.653204	1.7e-12	9.48709e-10
Bacteroides	v05416	unclassified	0.652563	1.82e-12	9.99668e-10
Bacteroides	v21003	unclassified	0.651202	2.09e-12	1.13603e-09
Bacteroides	v12353	unclassified	0.65046	2.26e-12	1.22208e-09
Bacteroides	v01557	unclassified	0.649546	2.48e-12	1.31386e-09
Bacteroides	v18492	unclassified	0.649418	2.51e-12	1.32528e-09
Bacteroides	v04561	Quimbyviridae	0.647721	2.99e-12	1.53229e-09
Bacteroides	v01134	unclassified	0.647563	3.04e-12	1.55031e-09
Bacteroides	v20496	unclassified	0.647422	3.08e-12	1.56309e-09
Bacteroides	v22597	unclassified	0.647418	3.08e-12	1.56309e-09
Bacteroides	v06046	unclassified	0.646916	3.24e-12	1.63109e-09
Bacteroides	v22806	unclassified	0.644438	4.17e-12	2.04991e-09
Bacteroides	v03299	unclassified	0.644344	4.21e-12	2.06311e-09
Bacteroides	v04369	unclassified	-0.644197	4.27e-12	2.08925e-09
Bacteroides	v24515	unclassified	0.642582	5.02e-12	2.41108e-09
Bacteroides	v06544	unclassified	0.63971	6.68e-12	3.03632e-09
Bacteroides	v00145	unclassified	0.638882	7.25e-12	3.25298e-09
Bacteroides	v05924	unclassified	0.634557	1.11e-11	4.62941e-09
Bacteroides	v06541	unclassified	0.633593	1.22e-11	5.03462e-09
Bacteroides	v02901	unclassified	0.633002	1.29e-11	5.27491e-09
Bacteroides	v10488	unclassified	0.632268	1.38e-11	5.57748e-09
Bacteroides	v21593	unclassified	0.631446	1.5e-11	5.99297e-09
Bacteroides	v18035	unclassified	0.631356	1.51e-11	6.02525e-09
Bacteroides	v11103	unclassified	0.631286	1.52e-11	6.04209e-09
Bacteroides	v19978	unclassified	0.629544	1.79e-11	7.00876e-09
Bacteroides	v03238	unclassified	0.628837	1.92e-11	7.41593e-09
Bacteroides	v22842	unclassified	0.626583	2.38e-11	8.89683e-09
Bacteroides	v22498	unclassified	0.626312	2.44e-11	9.06709e-09
Bacteroides	v22156	unclassified	0.623278	3.24e-11	1.14176e-08
Bacteroides	v05971	unclassified	0.623191	3.27e-11	1.14975e-08
Bacteroides	v11481	unclassified	0.622091	3.62e-11	1.25314e-08
Bacteroides	v02255	unclassified	0.621284	3.9e-11	1.33825e-08
Bacteroides	v05587	unclassified	-0.620033	4.38e-11	1.4867e-08
Bacteroides	v00998	unclassified	0.617244	5.65e-11	1.86725e-08
Bacteroides	v08645	unclassified	0.616367	6.12e-11	2.00358e-08
Bacteroides	v19681	unclassified	0.613227	8.13e-11	2.56522e-08
Bacteroides	v25728	unclassified	0.612143	8.97e-11	2.80207e-08
Bacteroides	v18772	unclassified	0.610678	1.02e-10	3.1394e-08
Bacteroides	v20850	unclassified	0.609653	1.12e-10	3.40376e-08
Bacteroides	v21161	unclassified	0.608099	1.29e-10	3.81324e-08
Bacteroides	v16868	unclassified	0.607695	1.33e-10	3.91304e-08
Bacteroides	v21104	unclassified	0.607647	1.34e-10	3.93877e-08
Bacteroides	v05601	unclassified	0.607475	1.36e-10	3.98635e-08
Bacteroides	v22405	unclassified	0.607414	1.37e-10	4.00817e-08
Bacteroides	v13464	unclassified	0.606602	1.47e-10	4.23749e-08
Bacteroides	v04672	unclassified	0.606077	1.54e-10	4.37494e-08
Bacteroides	v10002	unclassified	0.604524	1.76e-10	4.91534e-08
Bacteroides	v20365	unclassified	0.603634	1.9e-10	5.2688e-08
Bacteroides	v08896	unclassified	0.603532	1.92e-10	5.31017e-08
Bacteroides	v22417	unclassified	0.60265	2.07e-10	5.64538e-08
Bacteroides	v09543	unclassified	0.601553	2.28e-10	6.13803e-08
Bacteroides	v20952	unclassified	0.601443	2.3e-10	6.18126e-08
Bacteroides	v22883	unclassified	0.600294	2.54e-10	6.75106e-08
Butyricimonas	v01058	unclassified	0.808076	2.13e-22	5.09951e-19
Butyricimonas	v10002	unclassified	0.760227	1.52e-18	2.31418e-15
Butyricimonas	v02339	unclassified	0.758514	2e-18	3.01569e-15
Butyricimonas	v04001	Quimbyviridae	0.723599	3.71e-16	3.87858e-13
Butyricimonas	v21062	unclassified	0.677253	1.24e-13	8.85885e-11
Butyricimonas	v07285	unclassified	0.674258	1.74e-13	1.20468e-10
Butyricimonas	v02621	unclassified	0.650654	2.21e-12	1.19711e-09
Butyricimonas	v22428	unclassified	0.649433	2.51e-12	1.32528e-09
Butyricimonas	v07161	unclassified	0.645502	3.74e-12	1.85893e-09
Butyricimonas	v00636	unclassified	0.641558	5.56e-12	2.63811e-09
Butyricimonas	v04396	unclassified	0.640326	6.29e-12	2.90965e-09
Butyricimonas	v01080	unclassified	0.639435	6.87e-12	3.11366e-09
Butyricimonas	v03310	unclassified	0.638951	7.2e-12	3.23981e-09
Butyricimonas	v14074	unclassified	0.638615	7.45e-12	3.32343e-09
Butyricimonas	v22410	unclassified	0.638221	7.74e-12	3.42385e-09
Butyricimonas	v05346	unclassified	0.637922	7.97e-12	3.51568e-09
Butyricimonas	v00079	unclassified	0.637281	8.49e-12	3.70339e-09
Butyricimonas	v06354	unclassified	0.637093	8.65e-12	3.7575e-09
Butyricimonas	v06381	unclassified	0.636272	9.37e-12	4.02566e-09
Butyricimonas	v06328	unclassified	0.635656	9.95e-12	4.24577e-09
Butyricimonas	v03327	unclassified	0.634637	1.1e-11	4.60608e-09
Butyricimonas	v02670	unclassified	0.632973	1.29e-11	5.27491e-09
Butyricimonas	v23064	unclassified	0.629438	1.81e-11	7.06062e-09
Butyricimonas	v20639	unclassified	0.629107	1.87e-11	7.24064e-09
Butyricimonas	v04066	unclassified	0.626691	2.35e-11	8.82677e-09
Butyricimonas	v05535	unclassified	0.626548	2.38e-11	8.89683e-09
Butyricimonas	v22152	unclassified	0.626228	2.46e-11	9.10903e-09
Butyricimonas	v04933	unclassified	0.625712	2.58e-11	9.47507e-09
Butyricimonas	v06346	unclassified	0.625278	2.69e-11	9.81012e-09
Butyricimonas	v22599	unclassified	0.624437	2.91e-11	1.05025e-08
Butyricimonas	v04063	unclassified	0.623631	3.13e-11	1.113e-08
Butyricimonas	v22377	unclassified	0.623561	3.15e-11	1.11632e-08
Butyricimonas	v07444	unclassified	0.618483	5.05e-11	1.68673e-08
Butyricimonas	v04389	unclassified	0.618325	5.12e-11	1.70648e-08
Butyricimonas	v20204	unclassified	0.617059	5.75e-11	1.8983e-08
Butyricimonas	v23872	Quimbyviridae	0.616943	5.81e-11	1.91408e-08
Butyricimonas	v02024	unclassified	0.616615	5.99e-11	1.96512e-08
Butyricimonas	v21096	unclassified	0.616269	6.18e-11	2.01901e-08
Butyricimonas	v13426	unclassified	0.615651	6.53e-11	2.1223e-08
Butyricimonas	v05217	unclassified	0.613143	8.2e-11	2.58471e-08
Butyricimonas	v22859	unclassified	0.610946	9.98e-11	3.08086e-08
Butyricimonas	v03268	unclassified	0.609274	1.16e-10	3.50157e-08
Butyricimonas	v05192	unclassified	0.609193	1.17e-10	3.52159e-08
Butyricimonas	v01461	unclassified	0.608808	1.21e-10	3.63153e-08
Butyricimonas	v02209	unclassified	0.608575	1.23e-10	3.67397e-08
Butyricimonas	v06392	unclassified	0.606616	1.46e-10	4.21254e-08
Butyricimonas	v04050	unclassified	0.606125	1.53e-10	4.35837e-08
Butyricimonas	v07571	unclassified	0.606109	1.53e-10	4.35837e-08
Butyricimonas	v08683	Quimbyviridae	0.602677	2.07e-10	5.64538e-08
Butyricimonas	v02606	unclassified	0.602354	2.12e-10	5.7617e-08
Catabacter	v06696	unclassified	0.738809	4.22e-17	5.1903e-14
Catabacter	v02288	Siphoviridae	0.73611	6.28e-17	7.46064e-14
Catabacter	v06126	unclassified	0.704806	4.48e-15	4.13256e-12
Catabacter	v07168	unclassified	0.69984	8.38e-15	7.4244e-12
Catabacter	v02531	unclassified	0.686367	4.3e-14	3.32992e-11
Catabacter	v03232	unclassified	0.683688	5.9e-14	4.45886e-11
Catabacter	v03317	unclassified	0.675625	1.49e-13	1.04311e-10
Catabacter	v17008	unclassified	0.672946	2.02e-13	1.38327e-10
Catabacter	v09475	unclassified	0.671496	2.37e-13	1.59508e-10
Catabacter	v03356	Myoviridae	0.665286	4.7e-13	2.99e-10
Catabacter	v22017	Myoviridae	0.658034	1.02e-12	6.11672e-10
Catabacter	v18988	Myoviridae	0.657338	1.1e-12	6.52165e-10
Catabacter	v11410	unclassified	0.652536	1.82e-12	9.99668e-10
Catabacter	v02552	unclassified	0.650403	2.27e-12	1.22327e-09
Catabacter	v22533	unclassified	0.6454	3.78e-12	1.87584e-09
Catabacter	v07019	Myoviridae	0.642473	5.08e-12	2.43616e-09
Catabacter	v03254	unclassified	0.641283	5.72e-12	2.68962e-09
Catabacter	v07052	Siphoviridae	0.638679	7.4e-12	3.31081e-09
Catabacter	v22407	unclassified	0.638598	7.46e-12	3.32343e-09
Catabacter	v00612	unclassified	0.638574	7.48e-12	3.32761e-09
Catabacter	v06675	unclassified	0.637812	8.06e-12	3.54044e-09
Catabacter	v23194	unclassified	0.637645	8.19e-12	3.58749e-09
Catabacter	v00556	Siphoviridae	0.637463	8.34e-12	3.6481e-09
Catabacter	v22382	unclassified	0.635437	1.02e-11	4.32304e-09
Catabacter	v06334	unclassified	0.633985	1.17e-11	4.84742e-09
Catabacter	v06835	Siphoviridae	0.632903	1.3e-11	5.30887e-09
Catabacter	v01495	unclassified	0.63244	1.36e-11	5.50374e-09
Catabacter	v04401	unclassified	0.631621	1.47e-11	5.89564e-09
Catabacter	v13759	unclassified	0.63104	1.55e-11	6.14576e-09
Catabacter	v02287	unclassified	0.630852	1.58e-11	6.2568e-09
Catabacter	v22705	unclassified	0.626555	2.38e-11	8.89683e-09
Catabacter	v01117	unclassified	0.626009	2.51e-11	9.26137e-09
Catabacter	v03203	unclassified	0.62556	2.62e-11	9.57711e-09
Catabacter	v01102	unclassified	0.625463	2.64e-11	9.63898e-09
Catabacter	v06656	unclassified	0.623628	3.14e-11	1.11403e-08
Catabacter	v02581	Siphoviridae	0.623505	3.17e-11	1.12214e-08
Catabacter	v25857	unclassified	0.622749	3.4e-11	1.18615e-08
Catabacter	v22361	unclassified	0.622288	3.55e-11	1.23163e-08
Catabacter	v04029	unclassified	0.620731	4.1e-11	1.39923e-08
Catabacter	v00630	unclassified	0.617944	5.3e-11	1.76086e-08
Catabacter	v03307	unclassified	0.614737	7.1e-11	2.29566e-08
Catabacter	v06716	unclassified	0.613946	7.62e-11	2.42627e-08
Catabacter	v23619	Myoviridae	0.613824	7.71e-11	2.44747e-08
Catabacter	v01544	unclassified	0.611142	9.81e-11	3.03425e-08
Catabacter	v02534	unclassified	0.609654	1.12e-10	3.40376e-08
Catabacter	v05551	unclassified	0.608456	1.25e-10	3.7125e-08
Catabacter	v04160	unclassified	0.607697	1.33e-10	3.91304e-08
Catabacter	v01527	unclassified	0.607386	1.37e-10	4.00817e-08
Catabacter	v20579	unclassified	0.606844	1.44e-10	4.16633e-08
Catabacter	v24876	unclassified	0.606812	1.44e-10	4.16633e-08
Catabacter	v06396	unclassified	0.605926	1.56e-10	4.42374e-08
Catabacter	v17288	unclassified	0.604241	1.8e-10	5.00921e-08
Catabacter	v20038	Siphoviridae	0.603073	2e-10	5.49749e-08
Catabacter	v22363	unclassified	0.602744	2.05e-10	5.61035e-08
Catabacter	v01914	Siphoviridae	0.602386	2.12e-10	5.7617e-08
Catabacter	v22669	unclassified	0.601659	2.26e-10	6.0999e-08
Catabacter	v01156	unclassified	0.601519	2.28e-10	6.13803e-08
Catabacter	v23193	unclassified	0.600668	2.46e-10	6.56625e-08
Christensenella	v02288	Siphoviridae	0.665687	4.5e-13	2.8921e-10
Christensenella	v16613	unclassified	0.600197	2.56e-10	6.79271e-08
Collinsella	v02662	unclassified	0.940725	4.86e-44	6.92842e-40
Collinsella	v01645	unclassified	0.89611	1.66e-33	2.16929e-29
Collinsella	v11645	unclassified	0.892052	8.49e-33	9.86198e-29
Collinsella	v22466	unclassified	0.890069	1.84e-32	2.06101e-28
Collinsella	v22495	Siphoviridae	0.889669	2.15e-32	2.3252e-28
Collinsella	v12301	unclassified	0.88774	4.48e-32	4.68357e-28
Collinsella	v21025	unclassified	0.886272	7.78e-32	7.87115e-28
Collinsella	v10980	unclassified	0.879725	8.32e-31	6.86689e-27
Collinsella	v19838	unclassified	0.87422	5.5e-30	3.83328e-26
Collinsella	v21747	Siphoviridae	0.871347	1.42e-29	9.27828e-26
Collinsella	v21741	Siphoviridae	0.857141	1.14e-27	5.76678e-24
Collinsella	v02192	unclassified	0.850816	6.93e-27	3.35966e-23
Collinsella	v03664	unclassified	0.849909	8.92e-27	4.17552e-23
Collinsella	v01465	unclassified	0.849105	1.11e-26	5.04538e-23
Collinsella	v03467	Siphoviridae	0.84649	2.27e-26	9.75267e-23
Collinsella	v20981	Siphoviridae	0.837615	2.32e-25	8.76658e-22
Collinsella	v17281	Siphoviridae	0.832268	8.78e-25	2.99314e-21
Collinsella	v24096	unclassified	0.821234	1.19e-23	3.39293e-20
Collinsella	v20399	unclassified	0.81387	6.16e-23	1.60998e-19
Collinsella	v19585	unclassified	0.800863	9.46e-22	2.1345e-18
Collinsella	v03037	unclassified	0.79955	1.23e-21	2.73594e-18
Collinsella	v23324	unclassified	0.794149	3.58e-21	7.48535e-18
Collinsella	v20682	unclassified	0.778329	6.87e-20	1.24909e-16
Collinsella	v03629	unclassified	0.773377	1.65e-19	2.85908e-16
Collinsella	v13140	unclassified	0.756839	2.63e-18	3.89081e-15
Collinsella	v20474	unclassified	0.736338	6.07e-17	7.26621e-14
Collinsella	v20788	unclassified	0.734446	7.99e-17	9.38547e-14
Collinsella	v03638	unclassified	0.715002	1.19e-15	1.17365e-12
Collinsella	v23629	Siphoviridae	0.710936	2.03e-15	1.94701e-12
Collinsella	v25723	unclassified	0.649735	2.43e-12	1.29393e-09
Collinsella	v11625	unclassified	0.636795	8.9e-12	3.85542e-09
Coprobacter	v20365	unclassified	0.623989	3.03e-11	1.08359e-08
Coprobacter	v06358	Quimbyviridae	0.62043	4.22e-11	1.43705e-08
Coprococcus	v03948	Siphoviridae	0.813239	7.07e-23	1.81752e-19
Coprococcus	v04883	Siphoviridae	0.606198	1.52e-10	4.33777e-08
Culturomica	v20365	unclassified	0.687187	3.9e-14	3.08102e-11
Culturomica	v04050	unclassified	0.643222	4.71e-12	2.28316e-09
Culturomica	v04165	unclassified	0.628642	1.95e-11	7.5133e-09
Culturomica	v04396	unclassified	0.624151	2.99e-11	1.07295e-08
Culturomica	v00079	unclassified	0.613911	7.65e-11	2.43335e-08
Culturomica	v00636	unclassified	0.613807	7.72e-11	2.44817e-08
Culturomica	v22410	unclassified	0.611625	9.39e-11	2.91585e-08
Culturomica	v02281	unclassified	0.609669	1.12e-10	3.40376e-08
Culturomica	v06381	unclassified	0.605934	1.55e-10	4.39936e-08
Culturomica	v22377	unclassified	0.603457	1.93e-10	5.33313e-08
Culturomica	v02670	unclassified	0.602539	2.09e-10	5.69497e-08
Culturomica	v08683	Quimbyviridae	0.602094	2.17e-10	5.87214e-08
Dakarella	v07188	unclassified	0.715999	1.04e-15	1.03221e-12
Ezakiella	v22155	unclassified	0.857625	9.92e-28	5.18538e-24
Ezakiella	v02656	unclassified	0.853703	3.08e-27	1.53331e-23
Ezakiella	v04941	unclassified	0.850792	6.98e-27	3.35966e-23
Ezakiella	v19345	unclassified	0.849788	9.22e-27	4.25248e-23
Ezakiella	v00911	unclassified	0.848964	1.16e-26	5.19733e-23
Ezakiella	v22365	unclassified	0.847733	1.62e-26	7.05672e-23
Ezakiella	v21278	unclassified	0.844078	4.33e-26	1.78688e-22
Ezakiella	v24727	unclassified	0.841857	7.77e-26	3.16483e-22
Ezakiella	v01460	unclassified	0.840172	1.2e-25	4.76403e-22
Ezakiella	v01476	unclassified	0.838834	1.7e-25	6.5824e-22
Ezakiella	v21914	unclassified	0.83682	2.83e-25	1.05664e-21
Ezakiella	v03227	unclassified	0.836747	2.88e-25	1.06266e-21
Ezakiella	v05580	unclassified	0.836075	3.42e-25	1.2329e-21
Ezakiella	v21918	unclassified	0.835981	3.5e-25	1.2474e-21
Ezakiella	v22183	unclassified	0.835858	3.61e-25	1.27215e-21
Ezakiella	v06956	Quimbyviridae	0.831041	1.18e-24	3.93708e-21
Ezakiella	v06523	unclassified	0.82673	3.33e-24	1.05494e-20
Ezakiella	v24477	unclassified	0.825702	4.24e-24	1.3298e-20
Ezakiella	v21070	unclassified	0.82454	5.56e-24	1.693e-20
Ezakiella	v20139	unclassified	0.824099	6.16e-24	1.82262e-20
Ezakiella	v05519	unclassified	0.821836	1.04e-23	2.99245e-20
Ezakiella	v04368	unclassified	0.819959	1.59e-23	4.45245e-20
Ezakiella	v21285	unclassified	0.818556	2.18e-23	6.0506e-20
Ezakiella	v07095	unclassified	0.817825	2.57e-23	7.00899e-20
Ezakiella	v04062	unclassified	0.815339	4.47e-23	1.18808e-19
Ezakiella	v12994	unclassified	0.814592	5.26e-23	1.38631e-19
Ezakiella	v11951	unclassified	0.810939	1.16e-22	2.88741e-19
Ezakiella	v00005	unclassified	0.805021	4.04e-22	9.52687e-19
Ezakiella	v03595	unclassified	0.799802	1.17e-21	2.62107e-18
Ezakiella	v21904	unclassified	0.79598	2.51e-21	5.31903e-18
Ezakiella	v25298	unclassified	0.793973	3.71e-21	7.6551e-18
Ezakiella	v03985	unclassified	0.787579	1.26e-20	2.48539e-17
Ezakiella	v20291	unclassified	0.786703	1.48e-20	2.9011e-17
Ezakiella	v03917	Gratiaviridae	0.784551	2.22e-20	4.29792e-17
Ezakiella	v22435	unclassified	0.781719	3.72e-20	7.02838e-17
Ezakiella	v05097	Quimbyviridae	0.778311	6.89e-20	1.24909e-16
Ezakiella	v00757	Quimbyviridae	0.776443	9.61e-20	1.70283e-16
Ezakiella	v00069	unclassified	0.76991	3e-19	5.00477e-16
Ezakiella	v00497	unclassified	0.764031	8.1e-19	1.27659e-15
Ezakiella	v16548	unclassified	0.763304	9.14e-19	1.41911e-15
Ezakiella	v19568	unclassified	0.745604	1.52e-17	2.0286e-14
Ezakiella	v07456	unclassified	0.741244	2.94e-17	3.71806e-14
Ezakiella	v07145	unclassified	0.739181	4e-17	4.97829e-14
Ezakiella	v01078	unclassified	0.730361	1.44e-16	1.63634e-13
Ezakiella	v06346	unclassified	0.728264	1.93e-16	2.13137e-13
Ezakiella	v04375	unclassified	0.717869	8.09e-16	8.21127e-13
Ezakiella	v20496	unclassified	0.71751	8.49e-16	8.58947e-13
Ezakiella	v00939	unclassified	0.709001	2.61e-15	2.4656e-12
Ezakiella	v05542	unclassified	0.700442	7.77e-15	6.94279e-12
Ezakiella	v25850	unclassified	0.699726	8.5e-15	7.5095e-12
Ezakiella	v00042	unclassified	0.698107	1.04e-14	9.08572e-12
Ezakiella	v22599	unclassified	0.697435	1.13e-14	9.81729e-12
Ezakiella	v12327	unclassified	0.697147	1.17e-14	1.0081e-11
Ezakiella	v22428	unclassified	0.697175	1.17e-14	1.0081e-11
Ezakiella	v06541	unclassified	0.695003	1.52e-14	1.28843e-11
Ezakiella	v01557	unclassified	0.671949	2.25e-13	1.52084e-10
Ezakiella	v07312	unclassified	0.665344	4.67e-13	2.98302e-10
Ezakiella	v07172	unclassified	0.662005	6.7e-13	4.16106e-10
Ezakiella	v03799	unclassified	0.658903	9.34e-13	5.65506e-10
Ezakiella	v01108	unclassified	0.653605	1.63e-12	9.16165e-10
Ezakiella	v22226	unclassified	0.647294	3.12e-12	1.58083e-09
Ezakiella	v21100	unclassified	0.643249	4.7e-12	2.28184e-09
Ezakiella	v22900	unclassified	0.642627	5e-12	2.40515e-09
Ezakiella	v08642	Quimbyviridae	0.64143	5.63e-12	2.65926e-09
Ezakiella	v07819	unclassified	0.624216	2.97e-11	1.06822e-08
Ezakiella	v12353	unclassified	0.6238	3.08e-11	1.09896e-08
Ezakiella	v12918	unclassified	0.623773	3.09e-11	1.10003e-08
Ezakiella	v22405	unclassified	0.623103	3.29e-11	1.15419e-08
Ezakiella	v00084	unclassified	0.614	7.59e-11	2.41917e-08
Ezakiella	v06351	unclassified	0.611751	9.29e-11	2.89339e-08
Ezakiella	v22854	unclassified	0.607993	1.3e-10	3.83919e-08
Ezakiella	v00602	unclassified	0.607032	1.41e-10	4.09843e-08
Ezakiella	v08896	unclassified	0.605737	1.58e-10	4.46834e-08
Ezakiella	v24515	unclassified	0.605527	1.61e-10	4.53274e-08
Faecalibacterium	v20739	unclassified	0.642653	4.99e-12	2.40403e-09
Faecalicoccus	v23191	unclassified	0.639716	6.68e-12	3.03632e-09
Faecalicoccus	v04396	unclassified	0.630771	1.6e-11	6.32801e-09
Faecalicoccus	v04050	unclassified	0.629788	1.75e-11	6.86929e-09
Faecalicoccus	v05346	unclassified	0.629314	1.83e-11	7.1121e-09
Faecalicoccus	v00636	unclassified	0.627485	2.18e-11	8.25746e-09
Faecalicoccus	v02670	unclassified	0.62646	2.4e-11	8.95026e-09
Faecalicoccus	v04066	unclassified	0.622615	3.45e-11	1.20226e-08
Faecalicoccus	v22410	unclassified	0.621271	3.9e-11	1.33825e-08
Faecalicoccus	v22377	unclassified	0.616524	6.04e-11	1.97945e-08
Faecalicoccus	v01080	unclassified	0.616341	6.14e-11	2.00803e-08
Faecalicoccus	v20639	unclassified	0.614459	7.28e-11	2.34179e-08
Faecalicoccus	v05535	unclassified	0.609466	1.14e-10	3.45784e-08
Faecalicoccus	v18897	unclassified	0.60603	1.54e-10	4.37494e-08
Faecalicoccus	v02209	unclassified	0.603535	1.92e-10	5.31017e-08
Faecalicoccus	v22152	unclassified	0.601328	2.32e-10	6.22435e-08
Fournierella	v06088	unclassified	0.626181	2.47e-11	9.12451e-09
Fournierella	v20739	unclassified	0.613434	7.98e-11	2.52551e-08
Gemmiger	v04615	Siphoviridae	0.679683	9.38e-14	6.8575e-11
Gemmiger	v12882	unclassified	0.656228	1.24e-12	7.21528e-10
Gemmiger	v20739	unclassified	0.626598	2.37e-11	8.89124e-09
Intestinimonas	v02552	unclassified	0.703514	5.28e-15	4.79993e-12
Intestinimonas	v03317	unclassified	0.700957	7.28e-15	6.54224e-12
Intestinimonas	v13759	unclassified	0.688778	3.23e-14	2.61765e-11
Intestinimonas	v01156	unclassified	0.687729	3.66e-14	2.9283e-11
Intestinimonas	v20777	Microviridae	0.684273	5.51e-14	4.21491e-11
Intestinimonas	v06126	unclassified	0.682468	6.8e-14	5.08997e-11
Intestinimonas	v22672	Siphoviridae	0.678119	1.12e-13	8.09373e-11
Intestinimonas	v04160	unclassified	0.674692	1.66e-13	1.15439e-10
Intestinimonas	v22407	unclassified	0.671294	2.43e-13	1.63196e-10
Intestinimonas	v02531	unclassified	0.669154	3.08e-13	2.03366e-10
Intestinimonas	v22017	Myoviridae	0.668619	3.26e-13	2.13453e-10
Intestinimonas	v22175	unclassified	0.6679	3.53e-13	2.3065e-10
Intestinimonas	v06334	unclassified	0.659782	8.5e-13	5.17645e-10
Intestinimonas	v04029	unclassified	0.657041	1.14e-12	6.72069e-10
Intestinimonas	v03935	Siphoviridae	0.653943	1.57e-12	8.88813e-10
Intestinimonas	v06696	unclassified	0.65259	1.81e-12	9.97669e-10
Intestinimonas	v22186	unclassified	0.648849	2.66e-12	1.39044e-09
Intestinimonas	v04012	unclassified	0.640283	6.31e-12	2.91461e-09
Intestinimonas	v22364	unclassified	0.635187	1.04e-11	4.39e-09
Intestinimonas	v03965	unclassified	0.632228	1.39e-11	5.61066e-09
Intestinimonas	v22363	unclassified	0.63197	1.42e-11	5.71704e-09
Intestinimonas	v02288	Siphoviridae	0.631994	1.42e-11	5.71704e-09
Intestinimonas	v22685	unclassified	0.62924	1.85e-11	7.18093e-09
Intestinimonas	v03254	unclassified	0.628683	1.95e-11	7.5133e-09
Intestinimonas	v06474	Myoviridae	0.628224	2.03e-11	7.77378e-09
Intestinimonas	v20461	Siphoviridae	0.626266	2.45e-11	9.08272e-09
Intestinimonas	v02659	unclassified	0.623482	3.18e-11	1.12441e-08
Intestinimonas	v04902	unclassified	0.619413	4.63e-11	1.5631e-08
Intestinimonas	v00556	Siphoviridae	0.619154	4.74e-11	1.59679e-08
Intestinimonas	v00649	unclassified	0.61842	5.08e-11	1.69495e-08
Intestinimonas	v03232	unclassified	0.614496	7.25e-11	2.33693e-08
Intestinimonas	v11639	unclassified	0.612706	8.52e-11	2.67482e-08
Intestinimonas	v03263	unclassified	0.61268	8.54e-11	2.67842e-08
Intestinimonas	v01117	unclassified	0.609249	1.16e-10	3.50157e-08
Intestinimonas	v25857	unclassified	0.608704	1.22e-10	3.65804e-08
Intestinimonas	v02057	unclassified	0.608382	1.25e-10	3.7125e-08
Intestinimonas	v03841	unclassified	0.606346	1.5e-10	4.28459e-08
Intestinimonas	v22382	unclassified	0.605086	1.68e-10	4.70868e-08
Intestinimonas	v22533	unclassified	0.603407	1.94e-10	5.35133e-08
Intestinimonas	v06377	unclassified	0.602818	2.04e-10	5.59274e-08
Intestinimonas	v06088	unclassified	0.601957	2.2e-10	5.94819e-08
Intestinimonas	v23194	unclassified	0.600383	2.52e-10	6.70358e-08
Lachnoclostridium	v03245	unclassified	0.707918	3e-15	2.80864e-12
Mediterranea	v01355	unclassified	0.737504	5.12e-17	6.19998e-14
Mediterranea	v22599	unclassified	0.736879	5.61e-17	6.76721e-14
Mediterranea	v19568	unclassified	0.733475	9.2e-17	1.07665e-13
Mediterranea	v12918	unclassified	0.730542	1.4e-16	1.59667e-13
Mediterranea	v05227	unclassified	0.716837	9.3e-16	9.37871e-13
Mediterranea	v21904	unclassified	0.716231	1.01e-15	1.00882e-12
Mediterranea	v22428	unclassified	0.705493	4.1e-15	3.81369e-12
Mediterranea	v16548	unclassified	0.702823	5.76e-15	5.22116e-12
Mediterranea	v08683	Quimbyviridae	0.698591	9.79e-15	8.5767e-12
Mediterranea	v10376	unclassified	0.696395	1.28e-14	1.09986e-11
Mediterranea	v01461	unclassified	0.690649	2.58e-14	2.13501e-11
Mediterranea	v01078	unclassified	0.688383	3.39e-14	2.73319e-11
Mediterranea	v03799	unclassified	0.683899	5.75e-14	4.37115e-11
Mediterranea	v06358	Quimbyviridae	0.683629	5.94e-14	4.4783e-11
Mediterranea	v03595	unclassified	0.681235	7.84e-14	5.81294e-11
Mediterranea	v18249	unclassified	0.680494	8.54e-14	6.27264e-11
Mediterranea	v20597	unclassified	0.678088	1.13e-13	8.14722e-11
Mediterranea	v21062	unclassified	0.675859	1.45e-13	1.01737e-10
Mediterranea	v05542	unclassified	0.673198	1.96e-13	1.34512e-10
Mediterranea	v02024	unclassified	0.672737	2.06e-13	1.40759e-10
Mediterranea	v00079	unclassified	0.670978	2.51e-13	1.68209e-10
Mediterranea	v00643	unclassified	0.664713	5e-13	3.16161e-10
Mediterranea	v22155	unclassified	0.661359	7.19e-13	4.44776e-10
Mediterranea	v22657	unclassified	0.659918	8.38e-13	5.1133e-10
Mediterranea	v02621	unclassified	0.656321	1.23e-12	7.1704e-10
Mediterranea	v06449	unclassified	0.655993	1.27e-12	7.37616e-10
Mediterranea	v00636	unclassified	0.655918	1.28e-12	7.4205e-10
Mediterranea	v11481	unclassified	0.655536	1.33e-12	7.68196e-10
Mediterranea	v04396	unclassified	0.654443	1.49e-12	8.49658e-10
Mediterranea	v21096	unclassified	0.654045	1.56e-12	8.86351e-10
Mediterranea	v22367	unclassified	0.653219	1.7e-12	9.48709e-10
Mediterranea	v04375	unclassified	0.652612	1.81e-12	9.97669e-10
Mediterranea	v06362	unclassified	0.652038	1.92e-12	1.05275e-09
Mediterranea	v07171	unclassified	0.651822	1.96e-12	1.07094e-09
Mediterranea	v03985	unclassified	0.650868	2.17e-12	1.17748e-09
Mediterranea	v06982	unclassified	0.65043	2.27e-12	1.22327e-09
Mediterranea	v01108	unclassified	0.649071	2.6e-12	1.36819e-09
Mediterranea	v13426	unclassified	0.648945	2.64e-12	1.3846e-09
Mediterranea	v03323	unclassified	0.6475	3.06e-12	1.55798e-09
Mediterranea	v22152	unclassified	0.647095	3.19e-12	1.6085e-09
Mediterranea	v12994	unclassified	0.646389	3.42e-12	1.71619e-09
Mediterranea	v03227	unclassified	0.64558	3.72e-12	1.85192e-09
Mediterranea	v01460	unclassified	0.645189	3.86e-12	1.91251e-09
Mediterranea	v01080	unclassified	0.645074	3.91e-12	1.93423e-09
Mediterranea	v06804	unclassified	0.643984	4.36e-12	2.12996e-09
Mediterranea	v05346	unclassified	0.642971	4.83e-12	2.33412e-09
Mediterranea	v04165	unclassified	0.641887	5.38e-12	2.56046e-09
Mediterranea	v13655	unclassified	0.641492	5.6e-12	2.64908e-09
Mediterranea	v21918	unclassified	0.640893	5.94e-12	2.76406e-09
Mediterranea	v06346	unclassified	0.640808	5.99e-12	2.78319e-09
Mediterranea	v04368	unclassified	0.640224	6.35e-12	2.92447e-09
Mediterranea	v05535	unclassified	0.639874	6.57e-12	3.00374e-09
Mediterranea	v06857	unclassified	0.639764	6.65e-12	3.03147e-09
Mediterranea	v00578	unclassified	0.639699	6.69e-12	3.03647e-09
Mediterranea	v20639	unclassified	0.638918	7.23e-12	3.24865e-09
Mediterranea	v03238	unclassified	0.638244	7.72e-12	3.41983e-09
Mediterranea	v05862	unclassified	0.637834	8.04e-12	3.53661e-09
Mediterranea	v21912	unclassified	0.637658	8.18e-12	3.58749e-09
Mediterranea	v19345	unclassified	0.637195	8.56e-12	3.72356e-09
Mediterranea	v04062	unclassified	0.635985	9.64e-12	4.12471e-09
Mediterranea	v04941	unclassified	0.635368	1.02e-11	4.32304e-09
Mediterranea	v00911	unclassified	0.633103	1.27e-11	5.21352e-09
Mediterranea	v22410	unclassified	0.633154	1.27e-11	5.21352e-09
Mediterranea	v22183	unclassified	0.632547	1.35e-11	5.4845e-09
Mediterranea	v22365	unclassified	0.631884	1.43e-11	5.74992e-09
Mediterranea	v03912	unclassified	0.631303	1.52e-11	6.04209e-09
Mediterranea	v01032	Quimbyviridae	0.631059	1.55e-11	6.14576e-09
Mediterranea	v04066	unclassified	0.630313	1.67e-11	6.57997e-09
Mediterranea	v06381	unclassified	0.630308	1.67e-11	6.57997e-09
Mediterranea	v18897	unclassified	0.629399	1.82e-11	7.08201e-09
Mediterranea	v02918	unclassified	0.628357	2.01e-11	7.70661e-09
Mediterranea	v02656	unclassified	0.627585	2.16e-11	8.20151e-09
Mediterranea	v21070	unclassified	0.627052	2.27e-11	8.55703e-09
Mediterranea	v04050	unclassified	0.626497	2.39e-11	8.92358e-09
Mediterranea	v22377	unclassified	0.626247	2.45e-11	9.08272e-09
Mediterranea	v02670	unclassified	0.625756	2.57e-11	9.4494e-09
Mediterranea	v07172	unclassified	0.625532	2.62e-11	9.57711e-09
Mediterranea	v22884	unclassified	0.625153	2.72e-11	9.89651e-09
Mediterranea	v00001	unclassified	0.624143	2.99e-11	1.07295e-08
Mediterranea	v12335	Quimbyviridae	0.622482	3.49e-11	1.2135e-08
Mediterranea	v13458	Quimbyviridae	0.620772	4.09e-11	1.39734e-08
Mediterranea	v06351	unclassified	0.620216	4.3e-11	1.46271e-08
Mediterranea	v07317	unclassified	0.619936	4.42e-11	1.49865e-08
Mediterranea	v21278	unclassified	0.619245	4.71e-11	1.58839e-08
Mediterranea	v02209	unclassified	0.618893	4.86e-11	1.63196e-08
Mediterranea	v07456	unclassified	0.618574	5e-11	1.6736e-08
Mediterranea	v11649	unclassified	0.617708	5.42e-11	1.79692e-08
Mediterranea	v04561	Quimbyviridae	0.616711	5.93e-11	1.94747e-08
Mediterranea	v07436	unclassified	0.614328	7.36e-11	2.36026e-08
Mediterranea	v21914	unclassified	0.614095	7.52e-11	2.3993e-08
Mediterranea	v24727	unclassified	0.612905	8.37e-11	2.633e-08
Mediterranea	v05537	unclassified	0.612524	8.66e-11	2.71334e-08
Mediterranea	v01476	unclassified	0.611158	9.79e-11	3.03105e-08
Mediterranea	v10680	unclassified	0.610149	1.07e-10	3.28362e-08
Mediterranea	v12360	Quimbyviridae	0.610049	1.08e-10	3.31107e-08
Mediterranea	v22156	unclassified	0.609871	1.1e-10	3.35925e-08
Mediterranea	v00005	unclassified	0.608172	1.28e-10	3.79083e-08
Mediterranea	v02606	unclassified	0.608101	1.28e-10	3.79083e-08
Mediterranea	v05432	unclassified	0.607239	1.39e-10	4.05157e-08
Mediterranea	v01543	unclassified	0.60671	1.45e-10	4.1914e-08
Mediterranea	v00084	unclassified	0.606331	1.5e-10	4.28459e-08
Mediterranea	v20751	unclassified	0.605513	1.61e-10	4.53274e-08
Mediterranea	v03310	unclassified	0.604681	1.74e-10	4.86815e-08
Mediterranea	v21285	unclassified	0.604421	1.78e-10	4.95795e-08
Mediterranea	v05097	Quimbyviridae	0.602856	2.03e-10	5.57019e-08
Mediterranea	v24477	unclassified	0.602741	2.05e-10	5.61035e-08
Mediterranea	v07095	unclassified	0.600028	2.6e-10	6.88138e-08
Methanobrevibacter	v00497	unclassified	0.697886	1.07e-14	9.32184e-12
Methanobrevibacter	v22435	unclassified	0.693122	1.92e-14	1.61441e-11
Methanobrevibacter	v24477	unclassified	0.690342	2.68e-14	2.21193e-11
Methanobrevibacter	v08896	unclassified	0.687504	3.76e-14	2.98546e-11
Methanobrevibacter	v05519	unclassified	0.681038	8.02e-14	5.90453e-11
Methanobrevibacter	v04941	unclassified	0.679327	9.77e-14	7.10948e-11
Methanobrevibacter	v07145	unclassified	0.669712	2.89e-13	1.9285e-10
Methanobrevibacter	v19345	unclassified	0.658533	9.71e-13	5.84523e-10
Methanobrevibacter	v12994	unclassified	0.656497	1.2e-12	7.03474e-10
Methanobrevibacter	v01460	unclassified	0.655308	1.36e-12	7.82641e-10
Methanobrevibacter	v21278	unclassified	0.650344	2.29e-12	1.22982e-09
Methanobrevibacter	v05542	unclassified	0.649189	2.57e-12	1.35468e-09
Methanobrevibacter	v21918	unclassified	0.647941	2.92e-12	1.50626e-09
Methanobrevibacter	v20139	unclassified	0.643859	4.42e-12	2.15592e-09
Methanobrevibacter	v03227	unclassified	0.643205	4.72e-12	2.28448e-09
Methanobrevibacter	v22365	unclassified	0.641377	5.66e-12	2.66941e-09
Methanobrevibacter	v21285	unclassified	0.639979	6.51e-12	2.98065e-09
Methanobrevibacter	v02656	unclassified	0.638981	7.18e-12	3.23546e-09
Methanobrevibacter	v24727	unclassified	0.635122	1.05e-11	4.42032e-09
Methanobrevibacter	v22183	unclassified	0.634993	1.06e-11	4.45643e-09
Methanobrevibacter	v00911	unclassified	0.63415	1.15e-11	4.78351e-09
Methanobrevibacter	v22155	unclassified	0.629599	1.78e-11	6.97831e-09
Methanobrevibacter	v06956	Quimbyviridae	0.6291	1.87e-11	7.24064e-09
Methanobrevibacter	v03595	unclassified	0.626802	2.33e-11	8.76214e-09
Methanobrevibacter	v01557	unclassified	0.624059	3.01e-11	1.07766e-08
Methanobrevibacter	v21914	unclassified	0.623901	3.06e-11	1.09307e-08
Methanobrevibacter	v03985	unclassified	0.623262	3.24e-11	1.14176e-08
Methanobrevibacter	v22226	unclassified	0.622946	3.34e-11	1.16782e-08
Methanobrevibacter	v01476	unclassified	0.613599	7.87e-11	2.49322e-08
Methanobrevibacter	v04368	unclassified	0.611955	9.12e-11	2.84609e-08
Methanobrevibacter	v16548	unclassified	0.609445	1.14e-10	3.45784e-08
Methanobrevibacter	v21070	unclassified	0.606874	1.43e-10	4.15272e-08
Methanobrevibacter	v11951	unclassified	0.606368	1.5e-10	4.28459e-08
Methanobrevibacter	v07172	unclassified	0.606074	1.54e-10	4.37494e-08
Methanobrevibacter	v01078	unclassified	0.60438	1.78e-10	4.95795e-08
Oscillibacter	v01156	unclassified	0.781365	3.97e-20	7.41142e-17
Oscillibacter	v22672	Siphoviridae	0.77713	8.51e-20	1.52515e-16
Oscillibacter	v02552	unclassified	0.763565	8.75e-19	1.37214e-15
Oscillibacter	v22175	unclassified	0.745476	1.55e-17	2.05118e-14
Oscillibacter	v03935	Siphoviridae	0.741342	2.9e-17	3.68232e-14
Oscillibacter	v22407	unclassified	0.736526	5.91e-17	7.10178e-14
Oscillibacter	v03317	unclassified	0.723345	3.84e-16	4.00115e-13
Oscillibacter	v03232	unclassified	0.695692	1.4e-14	1.19317e-11
Oscillibacter	v04029	unclassified	0.688054	3.52e-14	2.82349e-11
Oscillibacter	v04012	unclassified	0.687139	3.93e-14	3.08916e-11
Oscillibacter	v04160	unclassified	0.685804	4.6e-14	3.55347e-11
Oscillibacter	v06126	unclassified	0.684095	5.62e-14	4.28859e-11
Oscillibacter	v22364	unclassified	0.676639	1.33e-13	9.39483e-11
Oscillibacter	v03263	unclassified	0.666615	4.07e-13	2.63736e-10
Oscillibacter	v02659	unclassified	0.665359	4.66e-13	2.9827e-10
Oscillibacter	v02057	unclassified	0.663826	5.51e-13	3.44933e-10
Oscillibacter	v22685	unclassified	0.662213	6.56e-13	4.08219e-10
Oscillibacter	v20955	unclassified	0.660437	7.93e-13	4.85762e-10
Oscillibacter	v02288	Siphoviridae	0.660052	8.26e-13	5.0499e-10
Oscillibacter	v11639	unclassified	0.659167	9.08e-13	5.50828e-10
Oscillibacter	v00649	unclassified	0.655277	1.37e-12	7.86952e-10
Oscillibacter	v22897	unclassified	0.654702	1.45e-12	8.28354e-10
Oscillibacter	v13759	unclassified	0.65355	1.64e-12	9.20137e-10
Oscillibacter	v06396	unclassified	0.653033	1.73e-12	9.60325e-10
Oscillibacter	v22484	Myoviridae	0.646153	3.51e-12	1.75574e-09
Oscillibacter	v04902	unclassified	0.644553	4.12e-12	2.0317e-09
Oscillibacter	v06696	unclassified	0.642201	5.22e-12	2.49187e-09
Oscillibacter	v03241	unclassified	0.641547	5.57e-12	2.63887e-09
Oscillibacter	v20461	Siphoviridae	0.641189	5.77e-12	2.70502e-09
Oscillibacter	v20777	Microviridae	0.636536	9.13e-12	3.93332e-09
Oscillibacter	v01742	unclassified	0.632801	1.31e-11	5.34276e-09
Oscillibacter	v03841	unclassified	0.632633	1.33e-11	5.41728e-09
Oscillibacter	v01117	unclassified	0.632537	1.35e-11	5.4845e-09
Oscillibacter	v06331	unclassified	0.629387	1.82e-11	7.08201e-09
Oscillibacter	v02531	unclassified	0.628547	1.97e-11	7.58104e-09
Oscillibacter	v23194	unclassified	0.626397	2.42e-11	9.00343e-09
Oscillibacter	v22361	unclassified	0.626168	2.47e-11	9.12451e-09
Oscillibacter	v06334	unclassified	0.622918	3.35e-11	1.17001e-08
Oscillibacter	v16375	unclassified	0.622583	3.46e-11	1.2044e-08
Oscillibacter	v25857	unclassified	0.621576	3.79e-11	1.30766e-08
Oscillibacter	v03356	Myoviridae	0.61979	4.48e-11	1.51736e-08
Oscillibacter	v03285	unclassified	0.618693	4.95e-11	1.6604e-08
Oscillibacter	v22017	Myoviridae	0.618577	5e-11	1.6736e-08
Oscillibacter	v03030	unclassified	0.617955	5.3e-11	1.76086e-08
Oscillibacter	v06539	unclassified	0.615399	6.68e-11	2.16656e-08
Oscillibacter	v01740	unclassified	0.610869	1e-10	3.08086e-08
Oscillibacter	v18113	unclassified	0.609397	1.15e-10	3.4848e-08
Oscillibacter	v23193	unclassified	0.609244	1.16e-10	3.50157e-08
Oscillibacter	v03254	unclassified	0.60631	1.5e-10	4.28459e-08
Oscillibacter	v22186	unclassified	0.605537	1.61e-10	4.53274e-08
Oscillibacter	v22363	unclassified	0.605554	1.61e-10	4.53274e-08
Oscillibacter	v03213	unclassified	0.604647	1.74e-10	4.86815e-08
Oscillibacter	v06377	unclassified	0.603026	2e-10	5.49749e-08
Oscillibacter	v06675	unclassified	0.602636	2.07e-10	5.64538e-08
Oscillibacter	v25561	unclassified	0.601145	2.36e-10	6.32085e-08
Parabacteroides	v22162	unclassified	0.860694	3.99e-28	2.17379e-24
Parabacteroides	v02606	unclassified	0.697285	1.15e-14	9.96345e-12
Parabacteroides	v00079	unclassified	0.664365	5.2e-13	3.26831e-10
Parabacteroides	v06381	unclassified	0.66096	7.5e-13	4.6213e-10
Parabacteroides	v22152	unclassified	0.657297	1.11e-12	6.55615e-10
Parabacteroides	v05535	unclassified	0.65532	1.36e-12	7.82641e-10
Parabacteroides	v02670	unclassified	0.654979	1.41e-12	8.08448e-10
Parabacteroides	v05346	unclassified	0.651763	1.97e-12	1.07453e-09
Parabacteroides	v00636	unclassified	0.650193	2.32e-12	1.23957e-09
Parabacteroides	v22842	unclassified	0.649972	2.37e-12	1.26413e-09
Parabacteroides	v04396	unclassified	0.649698	2.44e-12	1.29705e-09
Parabacteroides	v20639	unclassified	0.647853	2.95e-12	1.51426e-09
Parabacteroides	v22410	unclassified	0.642109	5.26e-12	2.50715e-09
Parabacteroides	v04066	unclassified	0.640987	5.89e-12	2.74486e-09
Parabacteroides	v22599	unclassified	0.638363	7.63e-12	3.38954e-09
Parabacteroides	v22377	unclassified	0.637938	7.96e-12	3.51568e-09
Parabacteroides	v01080	unclassified	0.636873	8.83e-12	3.83039e-09
Parabacteroides	v02281	unclassified	0.634565	1.11e-11	4.62941e-09
Parabacteroides	v22498	unclassified	0.628164	2.05e-11	7.8408e-09
Parabacteroides	v21062	unclassified	0.627963	2.08e-11	7.93619e-09
Parabacteroides	v06671	unclassified	0.627308	2.22e-11	8.38871e-09
Parabacteroides	v23919	unclassified	0.625105	2.73e-11	9.92138e-09
Parabacteroides	v23872	Quimbyviridae	0.625018	2.75e-11	9.97096e-09
Parabacteroides	v08645	unclassified	0.622318	3.54e-11	1.22952e-08
Parabacteroides	v02209	unclassified	0.620621	4.14e-11	1.41134e-08
Parabacteroides	v02676	unclassified	0.614633	7.16e-11	2.31267e-08
Parabacteroides	v01461	unclassified	0.609988	1.09e-10	3.33521e-08
Parabacteroides	v21096	unclassified	0.608895	1.2e-10	3.60842e-08
Parabacteroides	v11649	unclassified	0.606657	1.46e-10	4.21254e-08
Parabacteroides	v04050	unclassified	0.606519	1.48e-10	4.25849e-08
Parabacteroides	v02475	unclassified	0.605761	1.58e-10	4.46834e-08
Parabacteroides	v01004	unclassified	0.605105	1.67e-10	4.68484e-08
Parabacteroides	v23191	unclassified	0.602097	2.17e-10	5.87214e-08
Parabacteroides	v06355	unclassified	0.601526	2.28e-10	6.13803e-08
Parabacteroides	v04546	unclassified	0.600482	2.5e-10	6.66168e-08
Prevotella	v07453	unclassified	0.692086	2.17e-14	1.80526e-11
Prevotella	v07665	Podoviridae_crAss-like	0.676398	1.37e-13	9.65564e-11
Prevotella	v21056	unclassified	0.672574	2.1e-13	1.4318e-10
Prevotella	v01508	unclassified	0.671624	2.34e-13	1.57828e-10
Prevotella	v08516	unclassified	0.665053	4.82e-13	3.06013e-10
Prevotella	v01548	unclassified	0.664812	4.95e-13	3.13632e-10
Prevotella	v02343	unclassified	0.659584	8.69e-13	5.2819e-10
Prevotella	v07290	Quimbyviridae	0.658662	9.58e-13	5.77807e-10
Prevotella	v18675	unclassified	0.656346	1.22e-12	7.12535e-10
Prevotella	v04975	unclassified	0.653273	1.69e-12	9.46497e-10
Prevotella	v05251	Quimbyviridae	0.653064	1.72e-12	9.58165e-10
Prevotella	v03350	unclassified	0.653032	1.73e-12	9.60325e-10
Prevotella	v06168	unclassified	0.648743	2.69e-12	1.40145e-09
Prevotella	v04150	unclassified	0.647243	3.14e-12	1.58839e-09
Prevotella	v22188	unclassified	0.647074	3.19e-12	1.6085e-09
Prevotella	v17320	unclassified	0.643316	4.67e-12	2.27079e-09
Prevotella	v04373	unclassified	0.642383	5.12e-12	2.4516e-09
Prevotella	v05622	unclassified	0.642365	5.13e-12	2.45264e-09
Prevotella	v03844	unclassified	0.640337	6.28e-12	2.90932e-09
Prevotella	v18448	unclassified	0.640106	6.43e-12	2.95697e-09
Prevotella	v06333	unclassified	0.640008	6.49e-12	2.98019e-09
Prevotella	v23114	unclassified	0.636693	8.99e-12	3.88368e-09
Prevotella	v13396	unclassified	0.635398	1.02e-11	4.32304e-09
Prevotella	v15622	unclassified	0.635305	1.03e-11	4.35953e-09
Prevotella	v12424	unclassified	0.634209	1.15e-11	4.78351e-09
Prevotella	v20559	unclassified	0.633947	1.17e-11	4.84742e-09
Prevotella	v11019	unclassified	0.633274	1.25e-11	5.14488e-09
Prevotella	v09048	unclassified	0.632941	1.29e-11	5.27491e-09
Prevotella	v19175	unclassified	0.629824	1.75e-11	6.86929e-09
Prevotella	v22007	unclassified	0.624836	2.8e-11	1.01405e-08
Prevotella	v13830	unclassified	0.621554	3.8e-11	1.30967e-08
Prevotella	v16692	unclassified	0.61731	5.62e-11	1.8593e-08
Prevotella	v04019	unclassified	0.61677	5.9e-11	1.93965e-08
Prevotella	v05522	unclassified	0.616141	6.25e-11	2.03763e-08
Prevotella	v10765	unclassified	0.615364	6.71e-11	2.17404e-08
Prevotella	v17301	unclassified	0.614424	7.3e-11	2.34581e-08
Prevotella	v01091	unclassified	0.614137	7.49e-11	2.39216e-08
Prevotella	v09447	unclassified	0.613117	8.21e-11	2.58526e-08
Prevotella	v07170	unclassified	0.610178	1.07e-10	3.28362e-08
Prevotella	v05820	unclassified	0.607448	1.36e-10	3.98635e-08
Prevotella	v03334	unclassified	0.607066	1.41e-10	4.09843e-08
Prevotella	v01450	unclassified	0.606441	1.49e-10	4.2755e-08
Prevotella	v22008	unclassified	0.606321	1.5e-10	4.28459e-08
Prevotella	v00629	unclassified	0.603217	1.97e-10	5.42931e-08
Prevotella	v04730	unclassified	0.601004	2.39e-10	6.39029e-08
Prevotella	v07141	unclassified	0.600079	2.59e-10	6.8607e-08
Provencibacterium	v09475	unclassified	0.607551	1.35e-10	3.96445e-08
Pseudoflavonifractor	v00556	Siphoviridae	0.614251	7.42e-11	2.37464e-08
Sanguibacteroides	v02024	unclassified	0.608497	1.24e-10	3.69329e-08
Sporanaerobacter	v00911	unclassified	0.884915	1.29e-31	1.26433e-27
Sporanaerobacter	v01476	unclassified	0.883943	1.84e-31	1.74874e-27
Sporanaerobacter	v22183	unclassified	0.883501	2.16e-31	1.99249e-27
Sporanaerobacter	v04062	unclassified	0.881736	4.08e-31	3.65605e-27
Sporanaerobacter	v21278	unclassified	0.880634	6.04e-31	5.26205e-27
Sporanaerobacter	v07095	unclassified	0.879874	7.89e-31	6.68799e-27
Sporanaerobacter	v01460	unclassified	0.879026	1.06e-30	8.52436e-27
Sporanaerobacter	v21070	unclassified	0.878722	1.18e-30	9.25214e-27
Sporanaerobacter	v21918	unclassified	0.878417	1.31e-30	1.00209e-26
Sporanaerobacter	v22365	unclassified	0.877204	2e-30	1.49349e-26
Sporanaerobacter	v21914	unclassified	0.876568	2.48e-30	1.80885e-26
Sporanaerobacter	v20139	unclassified	0.875176	3.98e-30	2.83694e-26
Sporanaerobacter	v24727	unclassified	0.872993	8.27e-30	5.63856e-26
Sporanaerobacter	v05580	unclassified	0.870375	1.95e-29	1.24813e-25
Sporanaerobacter	v00005	unclassified	0.868494	3.57e-29	2.23933e-25
Sporanaerobacter	v11951	unclassified	0.866648	6.41e-29	3.86612e-25
Sporanaerobacter	v22155	unclassified	0.865676	8.69e-29	5.04715e-25
Sporanaerobacter	v03227	unclassified	0.864532	1.24e-28	7.07098e-25
Sporanaerobacter	v02656	unclassified	0.861429	3.2e-28	1.79218e-24
Sporanaerobacter	v04368	unclassified	0.860671	4.02e-28	2.17379e-24
Sporanaerobacter	v12994	unclassified	0.859108	6.4e-28	3.40211e-24
Sporanaerobacter	v04941	unclassified	0.850743	7.07e-27	3.35966e-23
Sporanaerobacter	v21904	unclassified	0.845114	3.28e-26	1.39015e-22
Sporanaerobacter	v00069	unclassified	0.844117	4.28e-26	1.78688e-22
Sporanaerobacter	v07456	unclassified	0.83663	2.97e-25	1.08312e-21
Sporanaerobacter	v21285	unclassified	0.834436	5.14e-25	1.79119e-21
Sporanaerobacter	v05097	Quimbyviridae	0.829039	1.92e-24	6.33867e-21
Sporanaerobacter	v24477	unclassified	0.826963	3.15e-24	1.0185e-20
Sporanaerobacter	v05519	unclassified	0.821947	1.01e-23	2.93304e-20
Sporanaerobacter	v00757	Quimbyviridae	0.820142	1.53e-23	4.32304e-20
Sporanaerobacter	v06346	unclassified	0.81282	7.74e-23	1.97359e-19
Sporanaerobacter	v06956	Quimbyviridae	0.811266	1.08e-22	2.70978e-19
Sporanaerobacter	v03595	unclassified	0.808708	1.87e-22	4.54645e-19
Sporanaerobacter	v06523	unclassified	0.803606	5.41e-22	1.26623e-18
Sporanaerobacter	v20291	unclassified	0.802796	6.39e-22	1.48452e-18
Sporanaerobacter	v25850	unclassified	0.797481	1.86e-21	4.05108e-18
Sporanaerobacter	v03985	unclassified	0.783224	2.83e-20	5.41206e-17
Sporanaerobacter	v01078	unclassified	0.78056	4.6e-20	8.53673e-17
Sporanaerobacter	v25298	unclassified	0.771964	2.11e-19	3.61619e-16
Sporanaerobacter	v03917	Gratiaviridae	0.76482	7.1e-19	1.14194e-15
Sporanaerobacter	v00497	unclassified	0.762205	1.1e-18	1.69948e-15
Sporanaerobacter	v07172	unclassified	0.752126	5.55e-18	7.91208e-15
Sporanaerobacter	v02621	unclassified	0.752025	5.64e-18	8.004e-15
Sporanaerobacter	v19568	unclassified	0.751547	6.08e-18	8.51287e-15
Sporanaerobacter	v22435	unclassified	0.750847	6.79e-18	9.45059e-15
Sporanaerobacter	v00939	unclassified	0.749734	8.07e-18	1.11498e-14
Sporanaerobacter	v06351	unclassified	0.74217	2.56e-17	3.27713e-14
Sporanaerobacter	v22428	unclassified	0.740559	3.26e-17	4.10619e-14
Sporanaerobacter	v12327	unclassified	0.739886	3.6e-17	4.5163e-14
Sporanaerobacter	v22900	unclassified	0.739628	3.74e-17	4.67324e-14
Sporanaerobacter	v21100	unclassified	0.730143	1.48e-16	1.67572e-13
Sporanaerobacter	v06541	unclassified	0.72968	1.58e-16	1.77612e-13
Sporanaerobacter	v20496	unclassified	0.729183	1.7e-16	1.90419e-13
Sporanaerobacter	v16548	unclassified	0.727997	2.01e-16	2.2042e-13
Sporanaerobacter	v07145	unclassified	0.725246	2.95e-16	3.17943e-13
Sporanaerobacter	v05542	unclassified	0.724235	3.39e-16	3.55589e-13
Sporanaerobacter	v08642	Quimbyviridae	0.722633	4.23e-16	4.39293e-13
Sporanaerobacter	v04375	unclassified	0.699176	9.1e-15	8.017e-12
Sporanaerobacter	v22599	unclassified	0.689361	3.01e-14	2.45203e-11
Sporanaerobacter	v01557	unclassified	0.687705	3.67e-14	2.92883e-11
Sporanaerobacter	v03799	unclassified	0.681823	7.33e-14	5.44768e-11
Sporanaerobacter	v12353	unclassified	0.67226	2.18e-13	1.47671e-10
Sporanaerobacter	v08896	unclassified	0.66901	3.13e-13	2.06233e-10
Sporanaerobacter	v19345	unclassified	0.666204	4.25e-13	2.74267e-10
Sporanaerobacter	v19681	unclassified	0.665688	4.5e-13	2.8921e-10
Sporanaerobacter	v21062	unclassified	0.656586	1.19e-12	6.98918e-10
Sporanaerobacter	v03328	unclassified	0.65292	1.75e-12	9.6971e-10
Sporanaerobacter	v01108	unclassified	0.648446	2.78e-12	1.44593e-09
Sporanaerobacter	v25478	Quimbyviridae	0.64625	3.47e-12	1.7385e-09
Sporanaerobacter	v02526	unclassified	0.645884	3.6e-12	1.79789e-09
Sporanaerobacter	v04846	unclassified	0.64296	4.84e-12	2.33535e-09
Sporanaerobacter	v23044	unclassified	0.641104	5.82e-12	2.72033e-09
Sporanaerobacter	v00084	unclassified	0.640758	6.02e-12	2.793e-09
Sporanaerobacter	v00042	unclassified	0.639988	6.5e-12	2.98042e-09
Sporanaerobacter	v07312	unclassified	0.638629	7.44e-12	3.32343e-09
Sporanaerobacter	v03310	unclassified	0.630633	1.62e-11	6.39904e-09
Sporanaerobacter	v05227	unclassified	0.629988	1.72e-11	6.76847e-09
Sporanaerobacter	v01058	unclassified	0.625635	2.6e-11	9.52621e-09
Sporanaerobacter	v01076	unclassified	0.623155	3.28e-11	1.15197e-08
Sporanaerobacter	v02339	unclassified	0.622982	3.33e-11	1.16562e-08
Sporanaerobacter	v11035	unclassified	0.621677	3.76e-11	1.29874e-08
Sporanaerobacter	v03403	unclassified	0.621302	3.89e-11	1.33825e-08
Sporanaerobacter	v01351	unclassified	0.620093	4.35e-11	1.47811e-08
Sporanaerobacter	v18249	unclassified	0.618133	5.21e-11	1.73463e-08
Sporanaerobacter	v00643	unclassified	0.614473	7.27e-11	2.34097e-08
Sporanaerobacter	v20597	unclassified	0.61341	8e-11	2.52929e-08
Sporanaerobacter	v06328	unclassified	0.61235	8.8e-11	2.75445e-08
Sporanaerobacter	v03268	unclassified	0.610924	1e-10	3.08086e-08
Sporanaerobacter	v03299	unclassified	0.609829	1.1e-10	3.35925e-08
Sporanaerobacter	v22367	unclassified	0.609788	1.11e-10	3.38649e-08
Sporanaerobacter	v22405	unclassified	0.60881	1.21e-10	3.63153e-08
Sporanaerobacter	v22883	unclassified	0.605712	1.59e-10	4.49257e-08
Sporanaerobacter	v22854	unclassified	0.604523	1.76e-10	4.91534e-08
Sporanaerobacter	v00483	unclassified	0.601509	2.29e-10	6.15967e-08
Sporanaerobacter	v17382	unclassified	0.600462	2.5e-10	6.66168e-08
Subdoligranulum	v04615	Siphoviridae	0.738938	4.14e-17	5.11195e-14
Subdoligranulum	v09848	Siphoviridae	0.72815	1.96e-16	2.15691e-13
Subdoligranulum	v19709	Siphoviridae	0.724255	3.38e-16	3.55589e-13
Subdoligranulum	v01494	Siphoviridae	0.705472	4.11e-15	3.81369e-12
Subdoligranulum	v20739	unclassified	0.678724	1.05e-13	7.623e-11
Subdoligranulum	v23619	Myoviridae	0.677545	1.2e-13	8.59266e-11
Subdoligranulum	v07422	Siphoviridae	0.644428	4.17e-12	2.04991e-09
Subdoligranulum	v06835	Siphoviridae	0.633949	1.17e-11	4.84742e-09
Subdoligranulum	v12882	unclassified	0.620881	4.05e-11	1.38669e-08
Subdoligranulum	v06088	unclassified	0.614386	7.33e-11	2.35304e-08
Subdoligranulum	v19804	unclassified	0.605096	1.67e-10	4.68484e-08
Treponema	v06889	Myoviridae	0.663856	5.49e-13	3.44368e-10
Treponema	v06696	unclassified	0.639002	7.17e-12	3.23546e-09
Treponema	v01102	unclassified	0.625836	2.55e-11	9.38687e-09
Treponema	v22361	unclassified	0.615666	6.52e-11	2.12125e-08
Treponema	v06126	unclassified	0.615679	6.52e-11	2.12125e-08
Treponema	v03203	unclassified	0.606803	1.44e-10	4.16633e-08
Treponema	v00612	unclassified	0.6037	1.89e-10	5.2457e-08
Treponema	v13759	unclassified	0.602907	2.03e-10	5.57019e-08
Treponema	v06675	unclassified	0.602145	2.16e-10	5.86025e-08
Treponema	v00630	unclassified	0.602107	2.17e-10	5.87214e-08
Treponema	v25857	unclassified	0.600879	2.41e-10	6.43827e-08
Treponema	v25931	unclassified	0.600442	2.51e-10	6.68265e-08
